# Supplementary material for: A Disturbed Siderophore Transport Inhibits Myxobacterial Predation
Source: Cells. 2022 Nov 22;11(23):3718. doi: 10.3390/cells11233718 (PMC9738627; doi:10.3390/cells11233718)
Supplement: Supplementary file 1 [file cells-11-03718-s001.zip]

Archive with 5 entries (4 files):
- cells-1942367-supplementary/
- cells-1942367-supplementary/Supplementary Figures.pdf
- cells-1942367-supplementary/Supplementary Table S1.pdf
- cells-1942367-supplementary/Supplementary Table S2.xlsx
- cells-1942367-supplementary/Supplementary Table S3.xlsx
