# Supplementary material for: A Disturbed Siderophore Transport Inhibits Myxobacterial Predation
Source: Cells. 2022 Nov 22;11(23):3718. doi: 10.3390/cells11233718 (PMC9738627; doi:10.3390/cells11233718)
Supplement: Supplementary file 1 [file cells-11-03718-s001.zip › cells-1942367-supplementary/Supplementary Table S2.xlsx]

## Sheet: Sheet1
Supplementary Table S2. Deletion of msuB significantly altered the differentially expressed genes (DEGs).
gene_id	Mx85_1	Mx85_2	Mx85_3	DK_2	DK_3	DK_4	Mx0685	DK1622	log2FoldChange	pvalue	padj	gene_name	gene_chr	gene_start	gene_end	gene_strand	gene_length	gene_biotype	gene_description	tf_family
MXAN_RS28400	44.5511	49.2531	54.9143	3075.18	4173.5	3998.48	49.5728	3749.05	-6.2398	6.39e-187	3.34e-183	actP	NC_008095.1	7267976	7269610	+	1635	protein_coding	cation/acetate symporter ActP && PF00474:Sodium:solute symporter family	-
MXAN_RS28390	39.118	72.9676	45.5892	4198.94	4941.93	4382.37	52.5583	4507.75	-6.40985	1.46e-182	3.82e-179	acs	NC_008095.1	7265703	7267667	+	1965	protein_coding	acetate--CoA ligase && PF00501:AMP-binding enzyme|PF16177:Acetyl-coenzyme A synthetase N-terminus|PF13193:AMP-binding enzyme C-terminal domain	AMP-binding
MXAN_RS05245	356.409	246.266	297.366	4101.46	5065.1	4441.28	300.013	4535.95	-3.92019	2.19e-101	3.8e-98	MXAN_RS05245	NC_008095.1	1272643	1273086	+	444	protein_coding	Hsp20/alpha crystallin family protein && PF00011:Hsp20/alpha crystallin family	-
MXAN_RS28385	28.2519	49.2531	46.6253	846.962	949.366	976.815	41.3768	924.381	-4.47268	1.16e-79	1.51e-76	MXAN_RS28385	NC_008095.1	7264517	7265674	+	1158	protein_coding	hypothetical protein && -	-
Novel00376	14.126	33.7475	24.8669	1143.08	1337.4	813.379	24.2468	1097.95	-5.48453	3.49e-74	3.64e-71	-	NC_008095.1	7266666	7268199	-	1534	-	PF04341:Protein of unknown function, DUF485|PF00501:AMP-binding enzyme|PF13193:AMP-binding enzyme C-terminal domain	-
MXAN_RS03895	180.378	135.902	130.551	1458.5	1459.47	1843.41	148.944	1587.13	-3.41584	1.04e-64	9.01e-62	MXAN_RS03895	NC_008095.1	921539	921748	-	210	protein_coding	hypothetical protein && -	-
MXAN_RS28395	3.25984	3.64838	6.21671	486.474	717.202	704.105	4.37498	635.927	-7.1871	6.42e-54	4.78e-51	MXAN_RS28395	NC_008095.1	7267684	7267968	+	285	protein_coding	DUF485 domain-containing protein && -	-
MXAN_RS24740	949.699	722.379	813.353	4608.17	6012.29	4824.21	828.477	5148.22	-2.63601	3.42e-50	2.23e-47	clpB	NC_008095.1	6362719	6365343	+	2625	protein_coding	ATP-dependent chaperone ClpB && PF02861:Clp amino terminal domain, pathogenicity island component|PF10431:C-terminal, D2-small domain, of ClpB protein|PF07724:AAA domain (Cdc48 subfamily)|PF00004:ATPase family associated with various cellular activities (AAA)	AAA
MXAN_RS15955	335.763	199.749	248.669	1868.65	2741.28	2962.75	261.393	2524.23	-3.27335	2.81e-43	1.63e-40	MXAN_RS15955	NC_008095.1	3847177	3848352	-	1176	protein_coding	J domain-containing protein && PF00226:DnaJ domain|PF01556:DnaJ C terminal domain	DnaJ_C
MXAN_RS26910	1788.56	1262.34	1590.44	265.768	250.694	263.208	1547.12	259.89	2.57282	4.43e-43	2.31e-40	MXAN_RS26910	NC_008095.1	6902161	6903357	-	1197	protein_coding	hypothetical protein && -	-
Novel00377	4.34645	9.12095	5.18059	315.427	490.488	301.216	6.216	369.044	-5.86421	2.31e-41	1.1e-38	-	NC_008095.1	7269173	7269676	-	504	-	PF00474:Sodium:solute symporter family	-
MXAN_RS28405	27.1653	32.8354	46.6253	392.674	394.57	441.847	35.542	409.697	-3.52674	2.99e-40	1.3e-37	MXAN_RS28405	NC_008095.1	7269654	7270481	+	828	protein_coding	ion transporter && PF00520:Ion transport protein	Ion_trans
MXAN_RS03890	78.2361	54.7257	76.6728	561.882	563.516	515.964	69.8782	547.121	-2.97427	4.29e-40	1.72e-37	MXAN_RS03890	NC_008095.1	920930	921526	+	597	protein_coding	hypothetical protein && -	-
MXAN_RS26835	1534.3	1153.8	1270.28	275.883	291.023	290.764	1319.46	285.89	2.20626	6.65e-35	2.48e-32	ccoG	NC_008095.1	6887246	6888685	-	1440	protein_coding	cytochrome c oxidase accessory protein CcoG && PF13746:4Fe-4S dicluster domain|PF12801:4Fe-4S binding domain|PF11614:IG-like fold at C-terminal of FixG, putative oxidoreductase	-
MXAN_RS26920	956.219	717.819	924.218	194.957	172.216	171.038	866.085	179.404	2.26999	9.43e-31	3.28e-28	MXAN_RS26920	NC_008095.1	6903920	6904444	-	525	protein_coding	DUF3341 domain-containing protein && PF11821:Protein of unknown function (DUF3341)	-
MXAN_RS15460	3081.63	2218.21	2599.62	9086.67	9825.01	10394.3	2633.16	9768.68	-1.89162	3.94e-30	1.29e-27	dnaK	NC_008095.1	3738315	3740225	+	1911	protein_coding	molecular chaperone DnaK && PF00012:Hsp70 protein	HSP70
Novel00039	14.126	22.8024	23.8307	222.546	272.493	466.553	20.253	320.531	-3.9785	3.8e-27	1.17e-24	-	NC_008095.1	921069	921212	-	144	-	-	-
Novel00374	3.25984	20.0661	11.3973	260.25	313.912	209.996	11.5744	261.386	-4.46504	4.34e-27	1.26e-24	-	NC_008095.1	7265723	7266093	-	371	-	PF16177:Acetyl-coenzyme A synthetase N-terminus	-
Novel00309	281.433	264.507	276.644	1734.39	2070.95	1033.83	274.195	1613.05	-2.55648	1.09e-25	3e-23	-	NC_008095.1	6362754	6364902	-	2149	-	PF07724:AAA domain (Cdc48 subfamily)|PF00004:ATPase family associated with various cellular activities (AAA)|PF17871:AAA lid domain|PF02861:Clp amino terminal domain, pathogenicity island component	-
MXAN_RS26915	769.321	505.3	700.416	136.102	124.257	144.432	658.346	134.93	2.28479	2.19e-24	5.73e-22	MXAN_RS26915	NC_008095.1	6903354	6903923	-	570	protein_coding	cytochrome c && PF13442:Cytochrome C oxidase, cbb3-type, subunit III	-
MXAN_RS21020	406.393	268.156	335.703	1198.25	1489.99	1736.98	336.75	1475.08	-2.13245	2.93e-23	7.29e-21	MXAN_RS21020	NC_008095.1	5329660	5330289	-	630	protein_coding	nucleotide exchange factor GrpE && PF01025:GrpE	-
MXAN_RS02725	622.629	429.597	459.001	1751.86	2358.7	1896.62	503.742	2002.39	-1.99169	5.38e-23	1.28e-20	htpX	NC_008095.1	645313	646230	+	918	protein_coding	protease HtpX && PF01435:Peptidase family M48	Peptidase_M48
Novel00375	2.17322	4.56047	6.21671	162.771	179.845	111.175	4.3168	151.264	-5.11929	2.22e-22	5.05e-20	-	NC_008095.1	7266306	7266538	-	233	-	PF00501:AMP-binding enzyme	-
MXAN_RS03310	81.4959	82.0885	89.1062	363.246	457.788	642.342	84.2302	487.792	-2.53404	3.93e-22	8.55e-20	MXAN_RS03310	NC_008095.1	779742	781181	-	1440	protein_coding	cytochrome P450 && PF00067:Cytochrome P450	p450
MXAN_RS04490	434.645	371.223	391.653	1090.66	1495.44	1586.85	399.173	1390.98	-1.80136	2.31e-20	4.83e-18	MXAN_RS04490	NC_008095.1	1069625	1071127	-	1503	protein_coding	Do family serine endopeptidase && PF13180:PDZ domain|PF13365:Trypsin-like peptidase domain	-
Novel00199	36.9448	40.1322	37.3003	203.234	318.272	227.1	38.1258	249.535	-2.7074	8.07e-20	1.62e-17	-	NC_008095.1	3847976	3848351	+	376	-	PF00226:DnaJ domain	-
Novel00343	244.488	188.804	279.752	46.9002	32.6992	35.1578	237.681	38.2524	2.6299	1.52e-18	2.93e-16	-	NC_008095.1	6903339	6903651	+	313	-	PF13442:Cytochrome C oxidase, cbb3-type, subunit III	-
Novel00198	61.9369	52.9015	62.1671	353.131	434.899	231.851	59.0018	339.96	-2.5274	4.33e-18	8.07e-16	-	NC_008095.1	3847255	3847910	+	656	-	PF01556:DnaJ C terminal domain|PF00684:DnaJ central domain	-
Novel00337	499.842	414.091	538.782	118.63	136.247	80.7678	484.238	111.881	2.11584	8.03e-18	1.45e-15	-	NC_008095.1	6888533	6888914	+	382	-	-	-
MXAN_RS17135	107.575	155.056	104.648	434.056	501.387	581.528	122.426	505.657	-2.04264	8.44e-18	1.47e-15	MXAN_RS17135	NC_008095.1	4117861	4120137	-	2277	protein_coding	hypothetical protein && -	-
Novel00190	1027.93	767.072	988.457	3221.4	3356.02	2307.11	927.821	2961.51	-1.67481	3.26e-17	5.49e-15	-	NC_008095.1	3738290	3740187	-	1898	-	PF00012:Hsp70 protein|PF10712:NAD-specific glutamate dehydrogenase	-
MXAN_RS23405	1314.8	1024.28	1195.68	2855.39	3653.59	4338.66	1178.25	3615.88	-1.61799	5.73e-17	9.34e-15	MXAN_RS23405	NC_008095.1	6025827	6026192	+	366	protein_coding	HPF/RaiA family ribosome-associated protein && PF02482:Sigma 54 modulation protein / S30EA ribosomal protein	-
MXAN_RS23410	282.519	177.858	221.729	675.914	847.999	1017.67	227.369	847.196	-1.89959	5.42e-16	8.58e-14	MXAN_RS23410	NC_008095.1	6026252	6026809	+	558	protein_coding	redoxin domain-containing protein && PF00578:AhpC/TSA family	-
MXAN_RS37995	99.9683	62.0224	70.4561	254.732	506.837	674.649	77.4823	478.739	-2.62976	1.28e-14	1.96e-12	MXAN_RS37995	NC_008095.1	341231	341392	+	162	protein_coding	hypothetical protein && -	-
MXAN_RS26845	480.283	399.497	525.312	167.369	110.087	118.776	468.364	132.078	1.82309	1.73e-14	2.57e-12	MXAN_RS26845	NC_008095.1	6889247	6889429	-	183	protein_coding	CcoQ/FixQ family Cbb3-type cytochrome c oxidase assembly chaperone && -	-
MXAN_RS14505	206.456	166.001	207.224	494.751	683.413	553.022	193.227	577.062	-1.57914	1.21e-13	1.75e-11	MXAN_RS14505	NC_008095.1	3516367	3517848	+	1482	protein_coding	trypsin-like peptidase domain-containing protein && PF13365:Trypsin-like peptidase domain|PF13180:PDZ domain	-
MXAN_RS16360	2077.6	1720.21	2056.7	909.495	894.867	851.388	1951.5	885.25	1.14019	1.71e-13	2.42e-11	typA	NC_008095.1	3927178	3929025	-	1848	protein_coding	translational GTPase TypA && PF03144:Elongation factor Tu domain 2|PF00679:Elongation factor G C-terminus|PF00009:Elongation factor Tu GTP binding domain	GTP_EFTU
MXAN_RS02590	120.614	78.4401	100.504	308.989	370.591	529.267	99.8525	402.949	-2.01587	3.05e-13	4.18e-11	MXAN_RS02590	NC_008095.1	609347	609631	-	285	protein_coding	hypothetical protein && -	-
MXAN_RS08365	189.07	167.825	141.948	412.905	526.457	607.184	166.281	515.515	-1.63256	7.07e-13	9.47e-11	MXAN_RS08365	NC_008095.1	2041610	2041873	+	264	protein_coding	hypothetical protein && -	-
Novel00032	160.819	123.133	150.237	480.037	664.883	376.283	144.73	507.068	-1.80949	1.53e-12	1.99e-10	-	NC_008095.1	645355	646193	-	839	-	PF01435:Peptidase family M48	-
Novel00285	723.684	564.587	685.911	1573.45	1846.41	1389.21	658.06	1603.02	-1.28491	1.85e-12	2.36e-10	-	NC_008095.1	6025801	6026422	-	622	-	PF02482:Sigma 54 modulation protein / S30EA ribosomal protein	-
MXAN_RS26925	3669.49	2715.31	3275.17	1178.02	1421.32	1491.83	3219.99	1363.72	1.23948	2.11e-12	2.62e-10	nrfD	NC_008095.1	6904441	6905919	-	1479	protein_coding	polysulfide reductase NrfD && PF03916:Polysulphide reductase, NrfD	-
MXAN_RS04495	121.701	147.759	155.418	381.638	377.13	408.59	141.626	389.12	-1.45703	2.66e-12	3.23e-10	MXAN_RS04495	NC_008095.1	1071783	1072253	+	471	protein_coding	response regulator && PF00072:Response regulator receiver domain	Response_reg
Novel00257	133.653	130.43	137.804	381.638	556.976	353.478	133.962	430.697	-1.68385	2.94e-12	3.48e-10	-	NC_008095.1	5329736	5330286	+	551	-	PF01025:GrpE	-
MXAN_RS09555	268.393	255.387	262.138	657.522	677.963	551.122	261.973	628.869	-1.26335	4.74e-12	5.5e-10	metH	NC_008095.1	2304880	2308395	+	3516	protein_coding	methionine synthase && PF02607:B12 binding domain|PF02965:Vitamin B12 dependent methionine synthase, activation domain|PF02574:Homocysteine S-methyltransferase|PF02310:B12 binding domain|PF00809:Pterin binding enzyme	B12-binding
MXAN_RS19415	3180.51	2265.64	2775.76	5604.11	6442.83	6695.18	2740.64	6247.37	-1.18895	5.06e-12	5.74e-10	lon	NC_008095.1	4862103	4864586	+	2484	protein_coding	endopeptidase La && PF05362:Lon protease (S16) C-terminal proteolytic domain|PF00004:ATPase family associated with various cellular activities (AAA)|PF02190:ATP-dependent protease La (LON) substrate-binding domain	AAA
MXAN_RS28960	302.078	328.354	348.136	746.724	780.42	684.151	326.189	737.098	-1.1756	8.25e-12	9.17e-10	MXAN_RS28960	NC_008095.1	7390855	7393161	+	2307	protein_coding	S8 family serine peptidase && PF00082:Subtilase family	Peptidase_S8
MXAN_RS03070	79.3227	90.2974	67.3477	231.742	255.054	336.374	78.9893	274.39	-1.79471	1.08e-11	1.18e-09	MXAN_RS03070	NC_008095.1	730342	731241	-	900	protein_coding	fatty acid desaturase && PF00487:Fatty acid desaturase	-
MXAN_RS06610	1303.93	1075.36	1172.89	2416.74	3083.53	2390.73	1184.06	2630.33	-1.15158	1.64e-11	1.75e-09	MXAN_RS06610	NC_008095.1	1603051	1607535	-	4485	protein_coding	hypothetical protein && PF13519:von Willebrand factor type A domain|PF05567:Neisseria PilC beta-propeller domain	-
MXAN_RS26840	1024.68	706.873	825.787	234.501	326.992	355.378	852.445	305.624	1.48006	4.23e-11	4.42e-09	MXAN_RS26840	NC_008095.1	6888706	6889257	-	552	protein_coding	c-type cytochrome && PF13442:Cytochrome C oxidase, cbb3-type, subunit III|PF14715:N-terminal domain of cytochrome oxidase-cbb3, FixP	-
sRNA00192	120.614	109.451	159.562	31.2668	23.9794	22.805	129.876	26.0171	2.31577	4.45e-11	4.55e-09	-	NC_008095.1	6903856	6903984	+	129	-	-	-
MXAN_RS34575	42.3779	43.7805	34.1919	125.987	189.655	237.552	40.1168	184.398	-2.19887	4.64e-11	4.66e-09	MXAN_RS34575	NC_008095.1	8719688	8720218	+	531	protein_coding	hypothetical protein && -	-
MXAN_RS09550	91.2754	83.9127	80.8173	205.993	336.801	435.196	85.3351	325.997	-1.93371	1.01e-10	9.94e-09	MXAN_RS09550	NC_008095.1	2303987	2304883	+	897	protein_coding	metalloregulator ArsR/SmtB family transcription factor && PF01022:Bacterial regulatory protein, arsR family|PF08241:Methyltransferase domain	Methyltransf_11
Novel00344	157.559	142.287	169.923	44.1413	45.7788	35.1578	156.59	41.6926	1.91032	1.14e-10	1.1e-08	-	NC_008095.1	6904269	6904463	+	195	-	PF11821:Protein of unknown function (DUF3341)	-
MXAN_RS24450	1777.7	1403.71	1504.44	3010.81	3082.44	3968.08	1561.95	3353.77	-1.10275	4.38e-10	4.16e-08	MXAN_RS24450	NC_008095.1	6293474	6293938	-	465	protein_coding	hypothetical protein && -	-
MXAN_RS17830	71.7164	126.781	68.3838	300.713	313.912	284.113	88.9605	299.579	-1.74596	5.67e-10	5.29e-08	MXAN_RS17830	NC_008095.1	4385250	4387343	-	2094	protein_coding	M36 family metallopeptidase && PF02128:Fungalysin metallopeptidase (M36)|PF07504:Fungalysin/Thermolysin Propeptide Motif	-
MXAN_RS09360	684.566	567.323	647.574	272.205	267.043	327.822	633.154	289.023	1.1303	1.97e-09	1.8e-07	recR	NC_008095.1	2264989	2265582	-	594	protein_coding	recombination protein RecR && PF13662:Toprim domain|PF02132:RecR protein	-
MXAN_RS08015	436.818	384.904	377.147	723.734	815.299	842.836	399.623	793.956	-0.990739	7.7e-09	6.93e-07	MXAN_RS08015	NC_008095.1	1954062	1955195	+	1134	protein_coding	trypsin-like serine protease && PF04151:Bacterial pre-peptidase C-terminal domain|PF00089:Trypsin	Trypsin
MXAN_RS09895	2123.24	1763.08	1946.87	1042.84	1124.85	978.716	1944.4	1048.8	0.890613	9.18e-09	8.12e-07	MXAN_RS09895	NC_008095.1	2369811	2371178	-	1368	protein_coding	pyridoxal-phosphate dependent enzyme && PF00571:CBS domain|PF00291:Pyridoxal-phosphate dependent enzyme	PALP
MXAN_RS19970	261.873	275.453	249.705	606.024	637.634	475.105	262.344	572.921	-1.12604	1.03e-08	8.95e-07	MXAN_RS19970	NC_008095.1	5050836	5052500	+	1665	protein_coding	Ig-like domain-containing protein && PF13754:Bacterial Ig-like domain (group 3)	-
MXAN_RS17195	459.637	433.245	484.904	235.42	198.375	216.648	459.262	216.814	1.08138	1.19e-08	1.01e-06	rimM	NC_008095.1	4131305	4131871	+	567	protein_coding	16S rRNA processing protein RimM && PF01782:RimM N-terminal domain|PF05239:PRC-barrel domain	RimM
MXAN_RS29375	289.039	247.178	273.535	514.982	567.876	714.558	269.917	599.138	-1.15128	1.26e-08	1.06e-06	nhaA	NC_008095.1	7495045	7496457	+	1413	protein_coding	Na+/H+ antiporter NhaA && PF06965:Na+/H+ antiporter 1	-
MXAN_RS06615	61.9369	50.1652	50.7698	151.736	210.365	152.984	54.2906	171.695	-1.66145	1.55e-08	1.29e-06	MXAN_RS06615	NC_008095.1	1607569	1608066	-	498	protein_coding	hypothetical protein && -	-
MXAN_RS15990	3604.29	2673.35	3029.61	1349.99	1645.86	1687.57	3102.42	1561.14	0.990777	1.64e-08	1.33e-06	rpsJ	NC_008095.1	3854626	3854934	+	309	protein_coding	30S ribosomal protein S10 && PF00338:Ribosomal protein S10p/S20e	Ribosomal_S10
MXAN_RS22790	732.377	545.433	606.13	296.115	315.002	265.108	627.98	292.075	1.10427	1.7e-08	1.37e-06	yajC	NC_008095.1	5880531	5880887	-	357	protein_coding	preprotein translocase subunit YajC && PF02699:Preprotein translocase subunit	-
Novel00338	1421.29	1068.06	1414.3	592.229	669.243	419.042	1301.22	560.172	1.21626	1.83e-08	1.45e-06	-	NC_008095.1	6889236	6890840	+	1605	-	PF00115:Cytochrome C and Quinol oxidase polypeptide I|PF02433:Cytochrome C oxidase, mono-heme subunit/FixO|PF05545:Cbb3-type cytochrome oxidase component FixQ	-
MXAN_RS25715	700.865	518.982	638.249	263.009	238.704	323.071	619.365	274.928	1.17014	2.16e-08	1.68e-06	MXAN_RS25715	NC_008095.1	6602918	6603616	+	699	protein_coding	hypothetical protein && -	-
Novel00180	938.833	892.029	967.735	530.615	426.179	501.711	932.865	486.168	0.939116	2.3e-08	1.76e-06	-	NC_008095.1	3593460	3594984	-	1525	-	PF00009:Elongation factor Tu GTP binding domain|PF03143:Elongation factor Tu C-terminal domain|PF03144:Elongation factor Tu domain 2	-
MXAN_RS14860	120.614	104.891	121.226	38.6237	22.8894	15.2034	115.577	25.5721	2.1711	3.35e-08	2.53e-06	MXAN_RS14860	NC_008095.1	3593312	3593387	+	76	protein_coding	tRNA-Gly && -	-
MXAN_RS17190	859.51	597.422	792.631	331.98	373.861	358.229	749.854	354.69	1.07974	4.97e-08	3.7e-06	MXAN_RS17190	NC_008095.1	4131024	4131308	+	285	protein_coding	KH domain-containing protein && -	-
MXAN_RS24915	2530.72	1729.33	2019.4	3589.24	4575.7	5362.03	2093.15	4508.99	-1.10735	5.13e-08	3.77e-06	MXAN_RS24915	NC_008095.1	6404014	6405585	-	1572	protein_coding	aromatic amino acid hydroxylase && PF00351:Biopterin-dependent aromatic amino acid hydroxylase	-
Novel00075	1677.73	1297.91	1667.12	725.573	876.338	795.325	1547.59	799.079	0.953701	5.21e-08	3.78e-06	-	NC_008095.1	2327721	2328533	-	813	-	PF00572:Ribosomal protein L13|PF00380:Ribosomal protein S9/S16	-
MXAN_RS24060	839.951	644.851	666.224	394.513	311.732	289.814	717.009	332.02	1.10957	6.05e-08	4.33e-06	MXAN_RS24060	NC_008095.1	6199495	6200340	-	846	protein_coding	DUF692 domain-containing protein && PF05114:Protein of unknown function (DUF692)	-
MXAN_RS28030	1350.66	935.809	1213.3	588.551	609.295	509.312	1166.59	569.053	1.03542	6.71e-08	4.74e-06	MXAN_RS28030	NC_008095.1	7157783	7158778	-	996	protein_coding	ABC transporter && -	-
MXAN_RS03520	156.472	146.847	135.732	312.668	305.192	332.573	146.35	316.811	-1.11474	7.43e-08	5.17e-06	MXAN_RS03520	NC_008095.1	830572	831450	-	879	protein_coding	dienelactone hydrolase family protein && PF12695:Alpha/beta hydrolase family	-
MXAN_RS33435	38.0314	37.3959	35.228	100.238	123.167	147.282	36.8851	123.562	-1.74378	1.07e-07	7.33e-06	MXAN_RS33435	NC_008095.1	8458666	8459331	+	666	protein_coding	TetR/AcrR family transcriptional regulator && PF00440:Bacterial regulatory proteins, tetR family	TetR_N
MXAN_RS11400	257.527	213.43	243.488	112.193	93.7376	80.7678	238.148	95.566	1.31561	1.2e-07	8.12e-06	MXAN_RS11400	NC_008095.1	2743355	2743609	-	255	protein_coding	hypothetical protein && -	-
MXAN_RS15390	741.069	625.697	639.285	1117.33	1245.84	1503.23	668.684	1288.8	-0.94705	1.32e-07	8.81e-06	MXAN_RS15390	NC_008095.1	3719441	3720001	-	561	protein_coding	hypothetical protein && -	-
Novel00206	1398.47	1090.87	1560.4	680.512	737.911	651.844	1349.91	690.089	0.967912	1.39e-07	9.19e-06	-	NC_008095.1	3913555	3914255	-	701	-	PF00297:Ribosomal protein L3	-
MXAN_RS09660	4605.06	3522.51	4211.82	1759.22	2228.99	2413.53	4113.13	2133.91	0.946727	1.45e-07	9.49e-06	rplM	NC_008095.1	2327764	2328210	+	447	protein_coding	50S ribosomal protein L13 && PF00572:Ribosomal protein L13	-
MXAN_RS15995	3637.98	2700.71	3284.5	1647.94	1806.08	1838.66	3207.73	1764.23	0.862385	1.56e-07	1e-05	rplD	NC_008095.1	3854988	3855611	+	624	protein_coding	50S ribosomal protein L4 && PF00573:Ribosomal protein L4/L1 family	-
MXAN_RS17040	1094.22	875.611	867.232	469.921	486.128	539.719	945.687	498.589	0.923047	1.92e-07	1.22e-05	MXAN_RS17040	NC_008095.1	4096481	4096855	-	375	protein_coding	hypothetical protein && -	-
MXAN_RS31195	94.5352	108.539	67.3477	240.018	211.455	250.855	90.1407	234.109	-1.37525	1.97e-07	1.24e-05	aceB	NC_008095.1	7944010	7945635	+	1626	protein_coding	malate synthase A && PF01274:Malate synthase	-
MXAN_RS13930	120.614	175.122	160.598	366.005	402.2	302.167	152.112	356.791	-1.22716	2e-07	1.24e-05	MXAN_RS13930	NC_008095.1	3355269	3358841	-	3573	protein_coding	endopeptidase && -	-
MXAN_RS04185	252.094	204.309	232.091	412.905	473.048	537.819	229.498	474.591	-1.04934	2.58e-07	1.58e-05	MXAN_RS04185	NC_008095.1	991251	991850	+	600	protein_coding	adenylate/guanylate cyclase domain-containing protein && PF00211:Adenylate and Guanylate cyclase catalytic domain	Guanylate_cyc
MXAN_RS26165	497.668	399.497	555.36	872.711	919.937	1121.25	484.175	971.298	-1.00529	2.71e-07	1.64e-05	MXAN_RS26165	NC_008095.1	6713044	6714276	+	1233	protein_coding	hypothetical protein && -	-
MXAN_RS23060	649.794	540.872	575.046	1042.84	1328.68	1005.32	588.571	1125.61	-0.935438	2.93e-07	1.76e-05	MXAN_RS23060	NC_008095.1	5946330	5949200	+	2871	protein_coding	SusC/RagA family TonB-linked outer membrane protein && PF00593:TonB dependent receptor|PF13715:CarboxypepD_reg-like domain|PF07715:TonB-dependent Receptor Plug Domain	TonB_dep_Rec
MXAN_RS04695	2096.07	1351.72	1671.26	2908.73	3594.73	3937.67	1706.35	3480.38	-1.02864	2.96e-07	1.76e-05	MXAN_RS04695	NC_008095.1	1125961	1127100	+	1140	protein_coding	di-heme enzyme && PF03150:Di-haem cytochrome c peroxidase	CCP_MauG
MXAN_RS27315	1277.86	1023.37	1270.28	636.371	673.603	673.699	1190.5	661.224	0.848058	3.28e-07	1.92e-05	rho	NC_008095.1	7000123	7001385	-	1263	protein_coding	transcription termination factor Rho && PF07498:Rho termination factor, N-terminal domain|PF00006:ATP synthase alpha/beta family, nucleotide-binding domain|PF07497:Rho termination factor, RNA-binding domain	ATP-synt_ab
MXAN_RS28830	234.708	161.441	220.693	364.166	566.786	1126.95	205.614	685.967	-1.73919	4.25e-07	2.46e-05	MXAN_RS28830	NC_008095.1	7365815	7366051	+	237	protein_coding	hypothetical protein && -	-
MXAN_RS33370	222.755	187.892	212.404	367.844	443.619	451.35	207.684	420.938	-1.01993	4.29e-07	2.46e-05	MXAN_RS33370	NC_008095.1	8439834	8440961	+	1128	protein_coding	helix-turn-helix transcriptional regulator && PF00196:Bacterial regulatory proteins, luxR family	GerE
MXAN_RS36110	456.377	307.376	391.653	679.592	875.248	832.384	385.135	795.741	-1.04793	4.38e-07	2.49e-05	MXAN_RS36110	NC_008095.1	9101025	9101219	-	195	protein_coding	hypothetical protein && -	-
MXAN_RS06270	139.086	131.342	124.334	238.179	318.272	379.134	131.587	311.862	-1.24475	4.65e-07	2.61e-05	MXAN_RS06270	NC_008095.1	1523029	1523943	+	915	protein_coding	serine/threonine protein kinase && PF00069:Protein kinase domain	Pkinase
MXAN_RS13835	413.999	292.782	350.208	580.274	902.497	1393.01	352.33	958.593	-1.44463	4.74e-07	2.63e-05	MXAN_RS13835	NC_008095.1	3327544	3327759	-	216	protein_coding	mersacidin/lichenicidin family type 2 lantibiotic && -	-
MXAN_RS03620	569.385	446.926	504.59	817.534	1031.11	1190.61	506.967	1013.09	-0.999337	5.04e-07	2.77e-05	dnaJ	NC_008095.1	855840	856967	+	1128	protein_coding	molecular chaperone DnaJ && PF00684:DnaJ central domain|PF00226:DnaJ domain|PF01556:DnaJ C terminal domain	DnaJ_C
MXAN_RS02845	521.574	446.014	509.77	952.717	1028.93	784.873	492.453	922.175	-0.905312	5.36e-07	2.92e-05	MXAN_RS02845	NC_008095.1	675610	676929	+	1320	protein_coding	trypsin-like serine protease && PF00089:Trypsin	Trypsin
MXAN_RS13100	1495.18	1111.84	1492.01	646.486	758.621	766.819	1366.34	723.975	0.916167	5.8e-07	3.12e-05	MXAN_RS13100	NC_008095.1	3154449	3155300	+	852	protein_coding	acetyl-CoA carboxylase carboxyltransferase subunit beta && PF01039:Carboxyl transferase domain	Carboxyl_trans
MXAN_RS32315	328.157	215.254	261.102	455.207	670.333	829.533	268.171	651.691	-1.28213	6.92e-07	3.69e-05	MXAN_RS32315	NC_008095.1	8201773	8202396	-	624	protein_coding	hypothetical protein && -	-
MXAN_RS05115	904.061	619.312	713.886	1336.19	1479.09	1389.21	745.753	1401.5	-0.910899	7.37e-07	3.89e-05	raiA	NC_008095.1	1242191	1242856	+	666	protein_coding	ribosome-associated translation inhibitor RaiA && PF16321:Sigma 54 modulation/S30EA ribosomal protein C terminus|PF02482:Sigma 54 modulation protein / S30EA ribosomal protein	-
MXAN_RS38300	201.023	125.869	203.079	335.658	458.878	1044.28	176.657	612.939	-1.79616	7.98e-07	4.17e-05	MXAN_RS38300	NC_008095.1	8332931	8333089	-	159	protein_coding	Rdx family protein && -	-
MXAN_RS10695	1355.01	1058.03	1112.79	606.024	630.004	717.408	1175.28	651.145	0.85149	1.11e-06	5.72e-05	MXAN_RS10695	NC_008095.1	2558181	2559116	+	936	protein_coding	DMT family transporter && PF00892:EamA-like transporter family	DUF6
MXAN_RS32810	509.621	431.421	444.495	249.215	241.974	250.855	461.846	247.348	0.900042	1.27e-06	6.52e-05	MXAN_RS32810	NC_008095.1	8325390	8326682	+	1293	protein_coding	hypothetical protein && -	-
MXAN_RS30510	167.338	150.496	183.393	310.828	348.791	342.075	167.076	333.898	-0.999614	1.38e-06	6.98e-05	MXAN_RS30510	NC_008095.1	7773425	7774927	+	1503	protein_coding	GAF domain-containing protein && PF01590:GAF domain|PF13487:HD domain	GAF
MXAN_RS33095	253.181	161.441	180.285	376.121	426.179	558.723	198.302	453.674	-1.19598	1.63e-06	8.15e-05	MXAN_RS33095	NC_008095.1	8383987	8384571	+	585	protein_coding	winged helix-turn-helix transcriptional regulator && PF12802:MarR family	-
Novel00219	646.534	480.674	599.913	296.115	297.562	316.42	575.707	303.366	0.923306	1.64e-06	8.15e-05	-	NC_008095.1	4130737	4131291	-	555	-	PF13083:KH domain|PF00886:Ribosomal protein S16	-
MXAN_RS14320	866.03	646.675	663.116	1287.46	1347.21	1252.38	725.274	1295.68	-0.837702	1.68e-06	8.29e-05	MXAN_RS14320	NC_008095.1	3465166	3465915	+	750	protein_coding	sigma-70 family RNA polymerase sigma factor && PF00140:Sigma-70 factor, region 1.2|PF04542:Sigma-70 region 2|PF04545:Sigma-70, region 4	Sigma70_r2
MXAN_RS13840	341.196	318.321	284.933	526.017	591.855	592.931	314.817	570.268	-0.857019	2.05e-06	9.99e-05	MXAN_RS13840	NC_008095.1	3327756	3331079	-	3324	protein_coding	type 2 lantipeptide synthetase LanM && PF05147:Lanthionine synthetase C-like protein|PF13575:Domain of unknown function (DUF4135)	-
MXAN_RS17850	68.4566	63.8466	64.2394	127.826	176.576	236.602	65.5142	180.335	-1.46108	2.21e-06	0.000107057	MXAN_RS17850	NC_008095.1	4390821	4391342	+	522	protein_coding	gamma-glutamylcyclotransferase && PF13772:AIG2-like family	-
Novel00421	580.251	516.246	582.299	277.722	330.262	196.693	559.598	268.226	1.06216	2.29e-06	0.000109431	-	NC_008095.1	8038124	8038737	+	614	-	PF02772:S-adenosylmethionine synthetase, central domain|PF00438:S-adenosylmethionine synthetase, N-terminal domain	-
MXAN_RS35950	1453.89	1189.37	1201.9	2080.16	2043.7	2307.11	1281.72	2143.66	-0.74239	2.52e-06	0.000119359	MXAN_RS35950	NC_008095.1	9056069	9059242	-	3174	protein_coding	efflux RND transporter permease subunit && PF00873:AcrB/AcrD/AcrF family	ACR_tran
MXAN_RS33590	80.4093	86.649	72.5283	148.057	211.455	263.208	79.8622	207.573	-1.37663	2.54e-06	0.000119359	MXAN_RS33590	NC_008095.1	8490696	8492471	+	1776	protein_coding	methyl-accepting chemotaxis protein && PF00015:Methyl-accepting chemotaxis protein (MCP) signalling domain	-
Novel00304	191.244	180.595	228.982	363.246	431.629	381.034	200.274	391.97	-0.968848	2.61e-06	0.000121459	-	NC_008095.1	6293426	6293928	+	503	-	-	-
MXAN_RS35870	156.472	174.21	180.285	320.025	322.632	342.075	170.322	328.244	-0.945953	2.72e-06	0.000125611	MXAN_RS35870	NC_008095.1	9038971	9040455	+	1485	protein_coding	sugar transferase && PF13727:CoA-binding domain|PF02397:Bacterial sugar transferase	-
MXAN_RS03530	32.5984	52.9015	60.0949	125.067	158.046	137.78	48.5316	140.298	-1.5272	2.75e-06	0.000125695	MXAN_RS03530	NC_008095.1	832589	833437	-	849	protein_coding	hypothetical protein && PF03301:Tryptophan 2,3-dioxygenase	-
MXAN_RS06690	517.227	350.244	444.495	732.93	931.926	1852.91	437.322	1172.59	-1.42359	2.99e-06	0.000135945	MXAN_RS06690	NC_008095.1	1620284	1620562	+	279	protein_coding	hypothetical protein && -	-
Novel00200	2191.7	1690.11	2341.63	1168.83	1229.49	850.438	2074.48	1082.92	0.937867	3.07e-06	0.000138182	-	NC_008095.1	3849740	3850779	-	1040	-	PF00177:Ribosomal protein S7p/S5e|PF00164:Ribosomal protein S12/S23	-
MXAN_RS17140	757.369	501.652	572.974	1087.9	1085.61	1458.57	610.665	1210.69	-0.988346	3.15e-06	0.000140645	MXAN_RS17140	NC_008095.1	4120420	4120971	+	552	protein_coding	HAMP domain-containing histidine kinase && -	-
Novel00088	215.149	174.21	219.657	82.765	101.367	84.5686	203.005	89.567	1.18158	3.38e-06	0.000149539	-	NC_008095.1	2396121	2396364	-	244	-	PF02576:RimP N-terminal domain	-
Novel00089	403.133	379.431	354.353	176.565	220.174	128.278	378.972	175.006	1.11685	3.48e-06	0.000152676	-	NC_008095.1	2396934	2397472	-	539	-	PF08529:NusA N-terminal domain|PF13184:NusA-like KH domain|PF00575:S1 RNA binding domain	-
Novel00014	1079.01	850.072	1157.34	567.4	618.014	547.321	1028.81	577.578	0.832758	4.24e-06	0.000184406	-	NC_008095.1	372988	373990	+	1003	-	PF00487:Fatty acid desaturase|PF04339:Peptidogalycan biosysnthesis/recognition	-
Novel00442	2572.01	2075.93	2737.43	1265.38	1470.37	773.471	2461.79	1169.74	1.07375	4.34e-06	0.000187137	-	NC_008095.1	8601696	8603269	-	1574	-	PF00306:ATP synthase alpha/beta chain, C terminal domain|PF02874:ATP synthase alpha/beta family, beta-barrel domain|PF00006:ATP synthase alpha/beta family, nucleotide-binding domain	-
Novel00202	4090.01	3290.84	4506.08	2155.57	2572.33	1874.76	3962.31	2200.89	0.848357	4.43e-06	0.000189616	-	NC_008095.1	3866851	3868824	-	1974	-	PF00163:Ribosomal protein S4/S9 N-terminal domain|PF01479:S4 domain|PF00416:Ribosomal protein S13/S18|PF00411:Ribosomal protein S11	-
MXAN_RS13460	88.0156	75.7039	69.42	205.073	165.676	169.137	77.7131	179.962	-1.21345	4.65e-06	0.000196349	MXAN_RS13460	NC_008095.1	3230248	3231009	-	762	protein_coding	energy transducer TonB && PF03544:Gram-negative bacterial TonB protein C-terminal	-
Novel00047	203.196	180.595	203.079	384.397	431.629	324.972	195.624	380.333	-0.959279	4.69e-06	0.000196349	-	NC_008095.1	1242186	1242796	-	611	-	PF16321:Sigma 54 modulation/S30EA ribosomal protein C terminus|PF02482:Sigma 54 modulation protein / S30EA ribosomal protein	-
Novel00061	1126.82	956.787	1101.39	499.349	682.323	607.184	1061.67	596.285	0.832796	4.7e-06	0.000196349	-	NC_008095.1	1730283	1730909	-	627	-	PF00829:Ribosomal prokaryotic L21 protein|PF01016:Ribosomal L27 protein	-
Novel00236	3371.76	2717.13	3512.44	1868.65	2080.76	1635.31	3200.44	1861.57	0.781795	4.82e-06	0.000199556	-	NC_008095.1	4559911	4561698	+	1788	-	PF00575:S1 RNA binding domain	-
MXAN_RS35770	134.74	124.045	121.226	241.858	281.213	244.204	126.67	255.758	-1.01341	5.07e-06	0.000208511	MXAN_RS35770	NC_008095.1	9015832	9016419	-	588	protein_coding	Fis family transcriptional regulator && PF14532:Sigma-54 interaction domain	-
MXAN_RS26665	164.078	114.924	135.732	235.42	354.241	343.026	138.245	310.896	-1.17043	5.26e-06	0.000213179	MXAN_RS26665	NC_008095.1	6846384	6847556	+	1173	protein_coding	tetratricopeptide repeat protein && PF14559:Tetratricopeptide repeat|PF13432:Tetratricopeptide repeat	-
MXAN_RS01260	171.685	137.726	146.093	251.054	353.151	367.731	151.835	323.979	-1.094	5.27e-06	0.000213179	MXAN_RS01260	NC_008095.1	306199	306810	+	612	protein_coding	DUF2378 family protein && PF09536:Protein of unknown function (DUF2378)	-
MXAN_RS07005	49.9842	62.0224	62.1671	132.424	129.707	226.15	58.0579	162.76	-1.48657	5.6e-06	0.000224819	MXAN_RS07005	NC_008095.1	1703818	1704492	+	675	protein_coding	hypothetical protein && -	-
MXAN_RS06775	277.086	240.793	247.632	427.619	563.516	450.399	255.17	480.511	-0.912845	5.66e-06	0.000225653	MXAN_RS06775	NC_008095.1	1644939	1646534	-	1596	protein_coding	HEAT repeat domain-containing protein && PF13646:HEAT repeats	-
Novel00043	66.2833	67.495	54.9143	185.761	165.676	124.477	62.8975	158.638	-1.33387	5.83e-06	0.000230621	-	NC_008095.1	1069664	1069842	+	179	-	PF17820:PDZ domain	-
MXAN_RS16050	6961.92	4877.88	5756.68	3233.35	3738.61	3280.12	5865.49	3417.36	0.779351	6.7e-06	0.000262969	rplE	NC_008095.1	3860416	3860967	+	552	protein_coding	50S ribosomal protein L5 && PF00673:ribosomal L5P family C-terminus|PF00281:Ribosomal protein L5	-
Novel00101	2868.66	2451.71	3154.98	1610.24	1796.27	1143.1	2825.12	1516.54	0.897687	7.19e-06	0.000280069	-	NC_008095.1	2802160	2804248	+	2089	-	PF03144:Elongation factor Tu domain 2|PF03764:Elongation factor G, domain IV|PF14492:Elongation Factor G, domain II|PF00679:Elongation factor G C-terminus|PF00009:Elongation factor Tu GTP binding domain	-
MXAN_RS08130	2861.05	2203.62	2580.97	1032.72	1543.4	1550.74	2548.55	1375.62	0.889737	8.94e-06	0.000344491	MXAN_RS08130	NC_008095.1	1983147	1985042	-	1896	protein_coding	FAD-binding oxidoreductase && PF01565:FAD binding domain|PF02913:FAD linked oxidases, C-terminal domain	FAD_binding_4
MXAN_RS12145	471.59	410.443	425.845	239.099	216.905	265.108	435.959	240.371	0.857487	8.98e-06	0.000344491	MXAN_RS12145	NC_008095.1	2925671	2926585	-	915	protein_coding	general secretion pathway protein GspC && PF11356:Type IV pilus biogenesis	-
MXAN_RS06155	174.945	170.562	144.021	272.205	333.532	373.432	163.176	326.39	-0.999666	9.51e-06	0.000362341	MXAN_RS06155	NC_008095.1	1488859	1489242	-	384	protein_coding	hypothetical protein && -	-
Novel00345	191.244	172.386	225.874	101.157	83.9279	58.913	196.501	81.3327	1.27172	1e-05	0.000379571	-	NC_008095.1	6905045	6905314	+	270	-	-	-
MXAN_RS14935	369.448	315.585	367.822	194.038	187.475	191.942	350.952	191.152	0.875523	1.06e-05	0.000396215	MXAN_RS14935	NC_008095.1	3608888	3609628	+	741	protein_coding	lytic transglycosylase domain-containing protein && PF01464:Transglycosylase SLT domain	-
MXAN_RS11645	11306.2	8903.87	10595.4	6081.39	6737.12	6643.87	10268.5	6487.46	0.662468	1.11e-05	0.000412817	MXAN_RS11645	NC_008095.1	2802127	2804241	-	2115	protein_coding	elongation factor G && PF00009:Elongation factor Tu GTP binding domain|PF14492:Elongation Factor G, domain II|PF03144:Elongation factor Tu domain 2|PF03764:Elongation factor G, domain IV|PF00679:Elongation factor G C-terminus	GTP_EFTU
MXAN_RS06620	280.346	308.288	282.86	473.6	560.246	482.706	290.498	505.517	-0.797922	1.38e-05	0.000509474	MXAN_RS06620	NC_008095.1	1608072	1609259	-	1188	protein_coding	prepilin-type N-terminal cleavage/methylation domain-containing protein && PF16074:Type IV Pilus-assembly protein W|PF13544:Type IV pilin N-term methylation site GFxxxE	-
Novel00094	555.259	476.113	652.755	285.079	311.732	155.834	561.376	250.882	1.16272	1.4e-05	0.000516104	-	NC_008095.1	2405039	2405928	-	890	-	PF01138:3' exoribonuclease family, domain 1|PF03725:3' exoribonuclease family, domain 2|PF03726:Polyribonucleotide nucleotidyltransferase, RNA binding domain	-
MXAN_RS24160	51.0708	64.7587	67.3477	132.424	129.707	273.66	61.0591	178.597	-1.5481	1.49e-05	0.000542786	MXAN_RS24160	NC_008095.1	6221337	6222596	-	1260	protein_coding	response regulator && PF00072:Response regulator receiver domain	Response_reg
MXAN_RS17655	364.015	290.046	343.991	173.806	156.956	193.843	332.684	174.868	0.925837	1.65e-05	0.000598499	MXAN_RS17655	NC_008095.1	4337073	4337888	+	816	protein_coding	siderophore-interacting protein && PF08021:Siderophore-interacting FAD-binding domain|PF04954:Siderophore-interacting protein	-
MXAN_RS13965	621.542	529.015	542.926	322.783	281.213	359.179	564.494	321.058	0.812699	1.7e-05	0.000610994	MXAN_RS13965	NC_008095.1	3366209	3367504	-	1296	protein_coding	heparin lyase I family protein && PF14099:Polysaccharide lyase|PF00754:F5/8 type C domain	F5_F8_type_C
MXAN_RS03830	60.8503	78.4401	73.5644	151.736	153.686	168.187	70.9516	157.87	-1.15154	1.93e-05	0.000689327	MXAN_RS03830	NC_008095.1	908252	909061	-	810	protein_coding	hypothetical protein && -	-
MXAN_RS31055	45.6377	89.3853	60.0949	148.977	183.115	164.386	65.0393	165.493	-1.34063	2.05e-05	0.000727034	MXAN_RS31055	NC_008095.1	7897787	7898710	+	924	protein_coding	hypothetical protein && -	-
MXAN_RS19805	158.645	155.056	138.84	252.893	292.113	317.37	150.847	287.459	-0.92988	2.15e-05	0.00075466	MXAN_RS19805	NC_008095.1	4989859	4991130	-	1272	protein_coding	cellulase family glycosylhydrolase && PF00150:Cellulase (glycosyl hydrolase family 5)	-
MXAN_RS03355	32.5984	45.6047	32.1197	93.8003	102.457	104.523	36.7743	100.26	-1.44155	2.15e-05	0.00075466	MXAN_RS03355	NC_008095.1	790015	790380	+	366	protein_coding	hypothetical protein && -	-
MXAN_RS07130	3326.12	2360.5	2871.09	1195.49	1690.55	1806.35	2852.57	1564.13	0.866922	2.27e-05	0.000790417	rplU	NC_008095.1	1730313	1730621	+	309	protein_coding	50S ribosomal protein L21 && PF00829:Ribosomal prokaryotic L21 protein	-
MXAN_RS15970	4194.32	3249.79	3879.23	1955.09	2187.57	2624.48	3774.45	2255.72	0.742548	2.32e-05	0.000800933	MXAN_RS15970	NC_008095.1	3849877	3850248	+	372	protein_coding	30S ribosomal protein S12 && PF00164:Ribosomal protein S12/S23	Ribosomal_S12
MXAN_RS31205	90.1888	74.7918	84.9617	154.495	176.576	219.498	83.3141	183.523	-1.1411	2.36e-05	0.000809838	MXAN_RS31205	NC_008095.1	7947158	7947565	+	408	protein_coding	hypothetical protein && -	-
MXAN_RS24100	1569.07	1247.75	1428.81	861.675	939.556	854.238	1415.21	885.157	0.676907	2.72e-05	0.000928751	MXAN_RS24100	NC_008095.1	6207583	6209178	+	1596	protein_coding	leucyl aminopeptidase && PF02789:Cytosol aminopeptidase family, N-terminal domain|PF00883:Cytosol aminopeptidase family, catalytic domain	-
MXAN_RS13290	2106.94	1573.36	1682.66	775.232	1003.86	1189.66	1787.65	989.586	0.853093	2.81e-05	0.000953957	speA	NC_008095.1	3193853	3195883	-	2031	protein_coding	biosynthetic arginine decarboxylase && PF00278:Pyridoxal-dependent decarboxylase, C-terminal sheet domain|PF02784:Pyridoxal-dependent decarboxylase, pyridoxal binding domain	-
Novel00243	914.927	801.731	998.819	1664.5	1978.3	1243.82	905.159	1628.87	-0.847599	2.89e-05	0.000971789	-	NC_008095.1	4862118	4864606	-	2489	-	PF05362:Lon protease (S16) C-terminal proteolytic domain|PF02190:ATP-dependent protease La (LON) substrate-binding domain|PF00004:ATPase family associated with various cellular activities (AAA)	-
MXAN_RS27265	267.307	203.397	187.538	410.146	468.688	368.681	219.414	415.839	-0.922965	2.96e-05	0.000990022	MXAN_RS27265	NC_008095.1	6990984	6992069	-	1086	protein_coding	hypothetical protein && -	-
MXAN_RS34020	7797.53	5772.65	6921.27	3399.8	4675.98	4071.65	6830.48	4049.14	0.754425	2.98e-05	0.000990968	MXAN_RS34020	NC_008095.1	8601722	8603269	+	1548	protein_coding	F0F1 ATP synthase subunit alpha && PF00306:ATP synthase alpha/beta chain, C terminal domain|PF00006:ATP synthase alpha/beta family, nucleotide-binding domain|PF02874:ATP synthase alpha/beta family, beta-barrel domain	ATP-synt_ab
MXAN_RS09760	3130.53	2365.06	2739.5	1719.67	1804.99	1655.27	2745.03	1726.64	0.668717	3.04e-05	0.00100525	tig	NC_008095.1	2340519	2341796	+	1278	protein_coding	trigger factor && PF05697:Bacterial trigger factor protein (TF)|PF00254:FKBP-type peptidyl-prolyl cis-trans isomerase|PF05698:Bacterial trigger factor protein (TF) C-terminus	FKBP_C
MXAN_RS17210	468.33	414.091	408.231	661.2	684.503	794.375	430.217	713.359	-0.73012	3.08e-05	0.00100968	MXAN_RS17210	NC_008095.1	4133193	4135094	+	1902	protein_coding	hypothetical protein && -	-
MXAN_RS26905	177.118	172.386	162.671	74.4885	74.1181	93.1205	170.725	80.5757	1.08222	3.09e-05	0.00100968	MXAN_RS26905	NC_008095.1	6900960	6902033	-	1074	protein_coding	oxidoreductase && PF02894:Oxidoreductase family, C-terminal alpha/beta domain|PF01408:Oxidoreductase family, NAD-binding Rossmann fold	GFO_IDH_MocA
MXAN_RS26850	8176.76	6347.27	7568.85	4110.66	4957.19	4843.22	7364.29	4637.02	0.66734	3.5e-05	0.00113382	ccoN	NC_008095.1	6889429	6891810	-	2382	protein_coding	cytochrome-c oxidase%2C cbb3-type subunit I && PF02433:Cytochrome C oxidase, mono-heme subunit/FixO|PF00115:Cytochrome C and Quinol oxidase polypeptide I	-
MXAN_RS22965	1972.2	1549.65	1691.98	1001.46	1205.51	998.67	1737.94	1068.55	0.701886	3.63e-05	0.00117062	MXAN_RS22965	NC_008095.1	5920745	5921299	-	555	protein_coding	OmpH family outer membrane protein && PF03938:Outer membrane protein (OmpH-like)	-
Novel00333	283.606	215.254	268.355	137.022	129.707	75.0666	255.738	113.932	1.16655	3.82e-05	0.00121858	-	NC_008095.1	6783539	6783856	-	318	-	-	-
MXAN_RS22590	291.212	189.716	222.766	415.664	408.74	541.619	234.564	455.341	-0.959123	3.83e-05	0.00121858	MXAN_RS22590	NC_008095.1	5837127	5837858	-	732	protein_coding	hypothetical protein && -	-
MXAN_RS31665	921.447	632.082	716.994	1049.28	1512.88	2481.95	756.841	1681.37	-1.15194	3.89e-05	0.00122931	MXAN_RS31665	NC_008095.1	8053570	8053989	-	420	protein_coding	PTS sugar transporter subunit IIA && PF03610:PTS system fructose IIA component	EIIA-man
MXAN_RS14380	197.763	193.364	227.946	331.06	372.771	398.138	206.358	367.323	-0.832108	3.93e-05	0.00123722	MXAN_RS14380	NC_008095.1	3478916	3480055	+	1140	protein_coding	acyl-CoA dehydrogenase family protein && PF02771:Acyl-CoA dehydrogenase, N-terminal domain|PF02770:Acyl-CoA dehydrogenase, middle domain|PF00441:Acyl-CoA dehydrogenase, C-terminal domain	-
MXAN_RS06995	889.935	679.511	781.234	1155.03	1347.21	1335.99	783.56	1279.41	-0.707841	4.03e-05	0.00125825	MXAN_RS06995	NC_008095.1	1700576	1701961	+	1386	protein_coding	NAD(P)/FAD-dependent oxidoreductase && PF07992:Pyridine nucleotide-disulphide oxidoreductase	Pyr_redox_2
MXAN_RS05145	1866.8	1391.86	1516.88	789.026	988.605	1038.58	1591.84	938.737	0.761861	4.34e-05	0.00134774	MXAN_RS05145	NC_008095.1	1248383	1249063	-	681	protein_coding	succinate dehydrogenase && PF01127:Succinate dehydrogenase/Fumarate reductase transmembrane subunit	-
MXAN_RS36230	446.598	422.3	474.542	208.752	292.113	253.706	447.813	251.523	0.833665	4.38e-05	0.00135223	MXAN_RS36230	NC_008095.1	9131403	9132188	-	786	protein_coding	hypothetical protein && -	-
MXAN_RS12520	441.164	290.046	323.269	454.288	830.559	1457.62	351.493	914.156	-1.3795	4.45e-05	0.00136621	MXAN_RS12520	NC_008095.1	3013150	3013539	+	390	protein_coding	iron-sulfur cluster assembly accessory protein && PF01521:Iron-sulphur cluster biosynthesis	-
MXAN_RS30150	167.338	140.463	160.598	274.044	263.773	354.428	156.133	297.415	-0.931562	4.71e-05	0.00143806	MXAN_RS30150	NC_008095.1	7685053	7685334	+	282	protein_coding	hypothetical protein && -	-
Novel00310	105.401	93.9458	83.9256	127.826	247.424	504.561	94.4243	293.27	-1.63534	4.91e-05	0.00148816	-	NC_008095.1	6396532	6396767	+	236	-	-	-
MXAN_RS24670	7297.69	5568.34	6202.21	4106.98	4292.31	3928.17	6356.08	4109.15	0.629237	4.93e-05	0.00148816	rpsF	NC_008095.1	6352209	6352685	+	477	protein_coding	30S ribosomal protein S6 && PF01250:Ribosomal protein S6	-
MXAN_RS30400	353.149	347.508	334.666	205.073	210.365	182.44	345.108	199.293	0.792713	5.17e-05	0.00155083	MXAN_RS30400	NC_008095.1	7747753	7749003	+	1251	protein_coding	SBBP repeat-containing protein && PF06739:Beta-propeller repeat	-
Novel00224	416.172	347.508	395.797	233.581	231.074	176.739	386.493	213.798	0.8541	5.41e-05	0.00161441	-	NC_008095.1	4145040	4145581	-	542	-	PF00575:S1 RNA binding domain	-
MXAN_RS14235	94.5352	107.627	96.3591	189.44	192.925	199.544	99.5072	193.97	-0.961544	5.47e-05	0.00161441	MXAN_RS14235	NC_008095.1	3449300	3450454	-	1155	protein_coding	lytic polysaccharide monooxygenase && PF03067:Chitin binding domain	-
MXAN_RS23770	277.086	164.177	215.513	333.819	466.508	673.699	218.925	491.342	-1.16783	5.47e-05	0.00161441	grxC	NC_008095.1	6127650	6127907	+	258	protein_coding	glutaredoxin 3 && -	-
MXAN_RS10060	4163.9	3022.68	3471	2000.15	2202.83	2401.18	3552.53	2201.39	0.690286	5.7e-05	0.00167149	pnp	NC_008095.1	2404779	2406947	+	2169	protein_coding	polyribonucleotide nucleotidyltransferase && PF00575:S1 RNA binding domain|PF01138:3' exoribonuclease family, domain 1|PF03726:Polyribonucleotide nucleotidyltransferase, RNA binding domain|PF00013:KH domain|PF03725:3' exoribonuclease family, domain 2	RNase_PH
MXAN_RS33190	165.165	124.957	148.165	254.732	255.054	400.038	146.096	303.275	-1.05585	5.9e-05	0.00172133	MXAN_RS33190	NC_008095.1	8404850	8405506	-	657	protein_coding	LON peptidase substrate-binding domain-containing protein && PF02190:ATP-dependent protease La (LON) substrate-binding domain	-
MXAN_RS33810	916.014	751.566	859.979	583.953	473.048	484.607	842.52	513.869	0.712248	6.64e-05	0.00192605	MXAN_RS33810	NC_008095.1	8542451	8543959	-	1509	protein_coding	hypothetical protein && -	-
MXAN_RS31465	113.008	105.803	95.3229	182.083	212.545	214.747	104.711	203.125	-0.955644	7.37e-05	0.00212471	MXAN_RS31465	NC_008095.1	8008463	8009011	+	549	protein_coding	peptidase M23 && -	-
sRNA00226	266.22	226.199	346.064	148.977	152.596	106.423	279.494	135.999	1.03941	7.43e-05	0.00213101	-	NC_008095.1	7745392	7745669	-	278	-	-	-
Novel00151	35.8582	36.4838	38.3364	68.9708	93.7376	183.39	36.8928	115.366	-1.64531	7.61e-05	0.00217173	-	NC_008095.1	3291721	3291927	-	207	-	-	-
Novel00207	159.732	134.078	157.49	80.0061	61.0385	32.3071	150.433	57.7839	1.37937	8.26e-05	0.00234339	-	NC_008095.1	3928434	3928654	+	221	-	-	-
Novel00193	1625.57	1448.41	1800.77	962.833	1067.08	576.777	1624.92	868.898	0.903414	8.44e-05	0.00238044	-	NC_008095.1	3755523	3757318	+	1796	-	PF13462:Thioredoxin	-
MXAN_RS36380	79769.3	51261.5	52112.6	78495.2	123166	200829	61047.8	134163	-1.13598	8.65e-05	0.00242769	ssrA	NC_008095.1	2426740	2427105	+	366	protein_coding	transfer-messenger RNA && -	-
MXAN_RS13315	77.1495	65.6708	80.8173	144.379	148.236	172.938	74.5458	155.184	-1.05997	8.74e-05	0.00242914	MXAN_RS13315	NC_008095.1	3202378	3203211	+	834	protein_coding	class II glutamine amidotransferase && PF13230:Glutamine amidotransferases class-II	-
MXAN_RS16005	8151.76	6382.84	8028.89	4875.78	5272.2	4510.64	7521.16	4886.21	0.62222	8.75e-05	0.00242914	rplB	NC_008095.1	3855936	3856781	+	846	protein_coding	50S ribosomal protein L2 && PF00181:Ribosomal Proteins L2, RNA binding domain|PF03947:Ribosomal Proteins L2, C-terminal domain	Ribosomal_L2_C
Novel00392	74.9762	79.3522	65.2755	118.63	180.935	195.743	73.2013	165.103	-1.17147	9.1e-05	0.00251367	-	NC_008095.1	7365812	7366055	-	244	-	-	-
MXAN_RS16220	269.48	206.133	215.513	366.005	419.639	417.142	230.375	400.929	-0.800431	9.51e-05	0.00261161	MXAN_RS16220	NC_008095.1	3892066	3892659	+	594	protein_coding	HNH endonuclease && PF01844:HNH endonuclease	HNH
MXAN_RS07885	105.401	83.0006	88.0701	139.781	195.105	457.051	92.1574	263.979	-1.51953	9.81e-05	0.0026821	MXAN_RS07885	NC_008095.1	1924496	1924714	-	219	protein_coding	hypothetical protein && -	-
MXAN_RS21200	114.094	88.4732	81.8534	137.022	234.344	329.723	94.8069	233.696	-1.30234	0.000100635	0.00273603	MXAN_RS21200	NC_008095.1	5374735	5375136	-	402	protein_coding	hypothetical protein && -	-
MXAN_RS24675	3435.87	2645.07	3216.11	2047.05	2061.14	2006.84	3099.02	2038.34	0.604221	0.000105426	0.00285141	MXAN_RS24675	NC_008095.1	6352737	6353132	+	396	protein_coding	30S ribosomal protein S18 && PF01084:Ribosomal protein S18	-
MXAN_RS03205	682.392	505.3	585.407	823.971	1024.57	1414.86	591.033	1087.8	-0.880671	0.000107988	0.00290566	MXAN_RS03205	NC_008095.1	761999	762523	+	525	protein_coding	hypothetical protein && -	-
MXAN_RS12835	167.338	115.836	152.309	170.128	370.591	725.01	145.161	421.909	-1.54019	0.000115784	0.00309946	MXAN_RS12835	NC_008095.1	3095695	3096156	+	462	protein_coding	hypothetical protein && -	-
MXAN_RS13525	554.172	477.938	559.504	765.116	845.819	875.143	530.538	828.693	-0.643873	0.000119124	0.00315663	MXAN_RS13525	NC_008095.1	3247840	3248637	-	798	protein_coding	zinc-dependent metalloprotease && PF12388:Dual-action HEIGH metallo-peptidase	-
MXAN_RS15455	1508.22	1039.79	1205.01	475.439	623.464	874.193	1251	657.699	0.927319	0.000119663	0.00315663	MXAN_RS15455	NC_008095.1	3736830	3737921	-	1092	protein_coding	hypothetical protein && PF00781:Diacylglycerol kinase catalytic domain	-
MXAN_RS31870	770.408	601.983	630.996	381.638	394.57	445.648	667.796	407.286	0.712661	0.000119734	0.00315663	MXAN_RS31870	NC_008095.1	8104331	8106340	-	2010	protein_coding	TonB-dependent receptor && PF07715:TonB-dependent Receptor Plug Domain|PF00593:TonB dependent receptor	TonB_dep_Rec
MXAN_RS34030	56.5038	31.9233	36.2642	75.4081	113.357	176.739	41.5638	121.835	-1.55578	0.000121496	0.00318697	MXAN_RS34030	NC_008095.1	8604571	8604942	+	372	protein_coding	hypothetical protein && -	-
Novel00076	762.802	662.181	733.572	440.494	468.688	274.611	719.518	394.597	0.867148	0.000122761	0.00319843	-	NC_008095.1	2340492	2341490	-	999	-	PF05697:Bacterial trigger factor protein (TF)|PF05698:Bacterial trigger factor protein (TF) C-terminus|PF00254:FKBP-type peptidyl-prolyl cis-trans isomerase	-
MXAN_RS09170	435.731	363.926	318.088	231.742	201.645	198.594	372.582	210.66	0.821574	0.000123158	0.00319843	MXAN_RS09170	NC_008095.1	2216216	2217388	+	1173	protein_coding	serine/threonine protein kinase && PF00069:Protein kinase domain	Pkinase
MXAN_RS16060	3059.9	2366.89	2801.67	1748.18	1944.51	1386.36	2742.82	1693.02	0.696127	0.000141277	0.00365083	rpsH	NC_008095.1	3861343	3861759	+	417	protein_coding	30S ribosomal protein S8 && PF00410:Ribosomal protein S8	-
MXAN_RS24745	133.653	114.924	118.118	184.842	246.334	286.013	122.232	239.063	-0.968245	0.000149125	0.00383109	MXAN_RS24745	NC_008095.1	6365420	6366103	+	684	protein_coding	hypothetical protein && PF13659:Methyltransferase domain	-
MXAN_RS35955	307.511	231.672	267.319	397.272	479.588	515.014	268.834	463.958	-0.788338	0.000149721	0.00383109	MXAN_RS35955	NC_008095.1	9059264	9060397	-	1134	protein_coding	efflux RND transporter periplasmic adaptor subunit && PF16576:Barrel-sandwich domain of CusB or HlyD membrane-fusion	-
MXAN_RS36100	212.976	207.958	216.549	293.356	396.75	567.275	212.494	419.127	-0.980048	0.000154736	0.00394011	MXAN_RS36100	NC_008095.1	9098581	9099924	+	1344	protein_coding	ergothioneine biosynthesis protein EgtB && PF03781:Sulfatase-modifying factor enzyme 1|PF12867:DinB superfamily	DUF323
MXAN_RS36240	148.866	90.2974	130.551	53.3374	51.2287	54.1619	123.238	52.9094	1.21686	0.000157717	0.00398466	yidD	NC_008095.1	9134046	9134264	-	219	protein_coding	membrane protein insertion efficiency factor YidD && -	-
MXAN_RS12020	1070.31	798.995	923.182	594.069	567.876	601.483	930.83	587.809	0.662391	0.000158012	0.00398466	MXAN_RS12020	NC_008095.1	2895037	2897418	-	2382	protein_coding	DNA topoisomerase IV subunit A && PF00521:DNA gyrase/topoisomerase IV, subunit A	-
MXAN_RS03510	128.22	120.397	119.154	225.305	195.105	265.108	122.59	228.506	-0.899874	0.000159638	0.0040063	MXAN_RS03510	NC_008095.1	829172	829579	-	408	protein_coding	response regulator transcription factor && PF00072:Response regulator receiver domain	Response_reg
Novel00073	219.496	217.991	231.055	106.675	141.696	74.1163	222.847	107.496	1.05508	0.00016042	0.00400666	-	NC_008095.1	1983499	1983768	+	270	-	PF02913:FAD linked oxidases, C-terminal domain	-
MXAN_RS10465	269.48	225.287	203.079	382.558	514.467	362.98	232.615	420.002	-0.852007	0.000162086	0.004029	MXAN_RS10465	NC_008095.1	2502779	2503306	-	528	protein_coding	DUF1993 domain-containing protein && PF09351:Domain of unknown function (DUF1993)	-
MXAN_RS27210	129.307	123.133	120.19	194.957	222.354	362.98	124.21	260.097	-1.06689	0.000172216	0.00426052	MXAN_RS27210	NC_008095.1	6978884	6979594	+	711	protein_coding	PilZ domain-containing protein && PF07238:PilZ domain	-
MXAN_RS25080	51.0708	64.7587	46.6253	90.1219	155.866	145.382	54.1516	130.457	-1.26393	0.000174274	0.00429108	MXAN_RS25080	NC_008095.1	6446575	6446757	+	183	protein_coding	hypothetical protein && -	-
MXAN_RS07125	52.1574	41.9564	54.9143	92.8807	108.997	155.834	49.676	119.237	-1.26591	0.000179196	0.00439155	MXAN_RS07125	NC_008095.1	1729668	1730057	-	390	protein_coding	hypothetical protein && -	-
Novel00011	41.2913	35.5717	29.0113	90.1219	167.856	62.7138	35.2914	106.897	-1.59642	0.000180807	0.00441033	-	NC_008095.1	341286	341399	-	114	-	-	-
MXAN_RS32225	1226.78	892.029	1076.53	559.123	659.433	728.811	1065.11	649.122	0.714141	0.000184036	0.00446655	MXAN_RS32225	NC_008095.1	8182903	8184336	+	1434	protein_coding	proline--tRNA ligase && PF03129:Anticodon binding domain|PF00587:tRNA synthetase class II core domain (G, H, P, S and T)|PF09180:Prolyl-tRNA synthetase, C-terminal	tRNA-synt_2b
MXAN_RS26980	298.818	235.32	268.355	152.655	148.236	153.934	267.498	151.609	0.81775	0.000184823	0.00446655	MXAN_RS26980	NC_008095.1	6916230	6917540	+	1311	protein_coding	class I SAM-dependent rRNA methyltransferase && PF10672:S-adenosylmethionine-dependent methyltransferase	-
MXAN_RS07945	85.8423	54.7257	85.9979	125.067	156.956	308.818	75.522	196.947	-1.38581	0.000194223	0.00465937	MXAN_RS07945	NC_008095.1	1939362	1939544	-	183	protein_coding	hypothetical protein && -	-
Novel00214	1135.51	948.579	1289.97	657.522	737.911	739.263	1124.69	711.565	0.660293	0.000194587	0.00465937	-	NC_008095.1	4098909	4100135	+	1227	-	PF00285:Citrate synthase, C-terminal domain	-
MXAN_RS21480	1052.93	829.094	928.363	1297.57	1468.19	1584.95	936.795	1450.24	-0.63091	0.000195975	0.0046687	MXAN_RS21480	NC_008095.1	5472736	5473266	-	531	protein_coding	hypothetical protein && -	-
MXAN_RS35945	548.739	417.739	453.82	701.663	745.541	836.184	473.433	761.13	-0.685919	0.000196765	0.0046687	MXAN_RS35945	NC_008095.1	9054281	9055621	-	1341	protein_coding	TolC family protein && PF02321:Outer membrane efflux protein	OEP
MXAN_RS34010	767.148	591.949	686.947	307.15	413.1	464.652	682.015	394.967	0.788057	0.000205928	0.00486401	atpH	NC_008095.1	8599297	8599845	+	549	protein_coding	ATP synthase F1 subunit delta && PF00213:ATP synthase delta (OSCP) subunit	-
MXAN_RS15180	381.401	269.068	340.883	147.138	161.316	217.598	330.451	175.351	0.912758	0.000207783	0.00488571	rdgC	NC_008095.1	3669262	3669906	+	645	protein_coding	recombination-associated protein RdgC && PF04381:Putative exonuclease, RdgC	-
MXAN_RS28710	636.755	535.4	565.721	837.765	1030.02	852.338	579.292	906.709	-0.646365	0.000211581	0.0049527	MXAN_RS28710	NC_008095.1	7343333	7344469	-	1137	protein_coding	acyl-CoA dehydrogenase family protein && PF02770:Acyl-CoA dehydrogenase, middle domain|PF00441:Acyl-CoA dehydrogenase, C-terminal domain|PF02771:Acyl-CoA dehydrogenase, N-terminal domain	-
MXAN_RS06370	230.362	181.507	191.682	120.469	104.637	83.6184	201.184	102.908	0.965883	0.000213272	0.00496999	MXAN_RS06370	NC_008095.1	1541354	1542013	+	660	protein_coding	HmuY family protein && PF14064:HmuY protein	-
MXAN_RS11810	293.385	188.804	237.271	330.14	592.945	496.009	239.82	473.032	-0.980535	0.000214713	0.00498135	MXAN_RS11810	NC_008095.1	2848741	2849412	+	672	protein_coding	flagellar assembly protein FliH && PF02108:Flagellar assembly protein FliH	-
MXAN_RS12605	925.793	715.082	881.737	438.654	570.056	540.669	840.871	516.46	0.703374	0.000217623	0.00502651	MXAN_RS12605	NC_008095.1	3035397	3036785	+	1389	protein_coding	peptide MFS transporter && PF00854:POT family	-
MXAN_RS30375	819.305	673.126	760.511	483.715	509.017	346.826	750.981	446.52	0.750274	0.000219069	0.00503762	MXAN_RS30375	NC_008095.1	7740388	7742247	+	1860	protein_coding	5'-nucleotidase C-terminal domain-containing protein && PF00149:Calcineurin-like phosphoesterase|PF02872:5'-nucleotidase, C-terminal domain	Metallophos
sRNA00013	594.377	530.839	594.732	405.548	343.341	330.673	573.316	359.854	0.670952	0.000220513	0.00504858	-	NC_008095.1	465211	465317	+	107	-	-	-
MXAN_RS19640	951.872	702.313	740.825	360.487	498.117	528.317	798.337	462.307	0.788237	0.000224241	0.00511152	MXAN_RS19640	NC_008095.1	4947260	4948228	-	969	protein_coding	acetyl-CoA carboxylase carboxyltransferase subunit alpha && PF03255:Acetyl co-enzyme A carboxylase carboxyltransferase alpha subunit	-
MXAN_RS32820	253.181	151.408	202.043	313.587	410.92	418.092	202.211	380.866	-0.915247	0.000226592	0.00514265	MXAN_RS32820	NC_008095.1	8328497	8328898	-	402	protein_coding	hypothetical protein && -	-
Novel00267	461.81	363.014	526.348	289.677	235.434	142.531	450.391	222.548	1.01651	0.0002284	0.00516124	-	NC_008095.1	5880132	5880735	+	604	-	PF07549:SecD/SecF GG Motif|PF02699:Preprotein translocase subunit	-
MXAN_RS16115	3685.79	2910.49	3644.03	1927.5	2053.51	2553.21	3413.44	2178.08	0.647987	0.00023475	0.00528187	rpsK	NC_008095.1	3867790	3868218	+	429	protein_coding	30S ribosomal protein S11 && PF00411:Ribosomal protein S11	-
MXAN_RS01555	4187.8	3133.96	3784.94	2053.49	2623.56	2457.24	3702.23	2378.1	0.638606	0.000235901	0.00528499	MXAN_RS01555	NC_008095.1	373213	374007	-	795	protein_coding	acyl-CoA desaturase && PF00487:Fatty acid desaturase	-
MXAN_RS25720	304.251	217.079	234.163	142.54	142.786	124.477	251.831	136.601	0.88156	0.000238365	0.00531737	MXAN_RS25720	NC_008095.1	6603818	6604036	+	219	protein_coding	hypothetical protein && -	-
MXAN_RS20195	383.574	274.541	327.414	142.54	146.056	223.299	328.509	170.632	0.943277	0.000241231	0.0053584	udk	NC_008095.1	5109367	5110002	-	636	protein_coding	uridine kinase && PF00485:Phosphoribulokinase / Uridine kinase family	-
MXAN_RS09395	784.534	560.938	671.405	321.864	300.832	485.557	672.292	369.418	0.862605	0.000245843	0.00543771	MXAN_RS09395	NC_008095.1	2270470	2270934	-	465	protein_coding	nucleoside deaminase && PF00383:Cytidine and deoxycytidylate deaminase zinc-binding region	-
MXAN_RS12820	2494.86	1556.03	1949.98	2451.68	4073.23	5013.31	2000.29	3846.07	-0.943327	0.000247331	0.00544755	MXAN_RS12820	NC_008095.1	3093968	3094303	-	336	protein_coding	hypothetical protein && -	-
MXAN_RS15525	5258.12	4312.38	5024.14	2986.9	3441.04	3481.57	4864.88	3303.17	0.558522	0.000250943	0.00550388	MXAN_RS15525	NC_008095.1	3755385	3757355	-	1971	protein_coding	thioredoxin && PF13462:Thioredoxin	-
MXAN_RS03695	3090.32	2404.28	2911.49	1866.81	1954.32	1841.51	2802.03	1887.55	0.569814	0.00025615	0.00558072	gyrA	NC_008095.1	874137	876965	+	2829	protein_coding	DNA gyrase subunit A && PF00521:DNA gyrase/topoisomerase IV, subunit A|PF03989:DNA gyrase C-terminal domain, beta-propeller	-
MXAN_RS31490	570.471	481.586	502.518	295.195	315.002	358.229	518.192	322.809	0.682241	0.000256585	0.00558072	MXAN_RS31490	NC_008095.1	8011821	8013191	-	1371	protein_coding	phosphomannomutase/phosphoglucomutase && PF02879:Phosphoglucomutase/phosphomannomutase, alpha/beta/alpha domain II|PF02878:Phosphoglucomutase/phosphomannomutase, alpha/beta/alpha domain I|PF00408:Phosphoglucomutase/phosphomannomutase, C-terminal domain|PF02880:Phosphoglucomutase/phosphomannomutase, alpha/beta/alpha domain III	PGM_PMM_III
MXAN_RS28760	1895.05	1543.26	1812.17	972.029	1178.26	1254.28	1750.16	1134.86	0.624928	0.000265355	0.0057386	MXAN_RS28760	NC_008095.1	7352477	7354276	-	1800	protein_coding	TIGR04551 family protein && -	-
Novel00223	247.748	215.254	249.705	123.228	153.686	117.826	237.569	131.58	0.853904	0.000266042	0.0057386	-	NC_008095.1	4143984	4144272	-	289	-	-	-
MXAN_RS21120	478.109	354.805	450.712	261.169	263.773	245.154	427.875	256.699	0.736252	0.000272625	0.00585639	MXAN_RS21120	NC_008095.1	5356219	5356944	-	726	protein_coding	pyridoxine 5'-phosphate synthase && PF03740:Pyridoxal phosphate biosynthesis protein PdxJ	-
MXAN_RS23065	411.826	332.915	388.545	656.602	693.222	514.063	377.762	621.296	-0.71826	0.000276613	0.0059004	MXAN_RS23065	NC_008095.1	5949204	5950547	+	1344	protein_coding	RagB/SusD family nutrient uptake outer membrane protein && PF07980:SusD family	-
MXAN_RS14905	16963.1	13304.7	17398.5	11459.3	10658.8	9184.73	15888.8	10434.3	0.606641	0.000276934	0.0059004	MXAN_RS14905	NC_008095.1	3597887	3598408	+	522	protein_coding	50S ribosomal protein L10 && PF00466:Ribosomal protein L10	-
MXAN_RS26560	80.4093	54.7257	72.5283	94.7199	164.586	316.42	69.2211	191.909	-1.47316	0.000281272	0.00596847	MXAN_RS26560	NC_008095.1	6818543	6818935	+	393	protein_coding	LysM peptidoglycan-binding domain-containing protein && PF01476:LysM domain	LysM
MXAN_RS00985	54.3306	33.7475	43.517	66.212	115.537	206.195	43.865	129.315	-1.56292	0.000282886	0.0059784	MXAN_RS00985	NC_008095.1	244507	244788	+	282	protein_coding	rhodanese-like domain-containing protein && -	-
MXAN_RS30755	1547.34	1277.84	1370.79	931.566	1012.58	839.985	1398.66	928.045	0.591819	0.000289532	0.00607997	MXAN_RS30755	NC_008095.1	7828145	7829125	-	981	protein_coding	fumarylacetoacetate hydrolase family protein && PF01557:Fumarylacetoacetate (FAA) hydrolase family	FAA_hydrolase
MXAN_RS17120	196.677	143.199	180.285	251.973	325.902	390.536	173.387	322.804	-0.898116	0.000291149	0.00607997	MXAN_RS17120	NC_008095.1	4114702	4114914	-	213	protein_coding	hypothetical protein && -	-
MXAN_RS29110	483.542	345.684	380.256	187.601	237.614	258.457	403.161	227.891	0.822731	0.000291552	0.00607997	MXAN_RS29110	NC_008095.1	7427562	7428518	+	957	protein_coding	ABC transporter substrate-binding protein && PF01497:Periplasmic binding protein	Peripla_BP_2
sRNA00046	123.874	140.463	141.948	44.1413	65.3983	76.967	135.428	62.1689	1.12545	0.000292351	0.00607997	-	NC_008095.1	2404712	2404827	-	116	-	-	-
MXAN_RS00605	66.2833	147.759	107.756	260.25	224.534	209.046	107.266	231.277	-1.10443	0.00029512	0.00611319	MXAN_RS00605	NC_008095.1	142019	143503	+	1485	protein_coding	CoA-acylating methylmalonate-semialdehyde dehydrogenase && PF00171:Aldehyde dehydrogenase family	Aldedh
MXAN_RS03780	142.346	120.397	106.72	228.063	194.015	269.86	123.154	230.646	-0.907129	0.000296365	0.00611472	MXAN_RS03780	NC_008095.1	894501	895295	+	795	protein_coding	sigma-70 family RNA polymerase sigma factor && PF04545:Sigma-70, region 4|PF04542:Sigma-70 region 2	Sigma70_r2
MXAN_RS09970	279.259	269.98	311.872	148.057	159.136	190.992	287.037	166.062	0.789018	0.000315378	0.00645735	MXAN_RS09970	NC_008095.1	2386086	2386730	+	645	protein_coding	deoxynucleoside kinase && PF01712:Deoxynucleoside kinase	-
sRNA00029	26.0787	34.6596	41.4448	65.2924	77.388	156.785	34.061	99.8217	-1.55068	0.000315445	0.00645735	-	NC_008095.1	1359374	1359544	+	171	-	-	-
MXAN_RS11910	354.236	330.178	299.438	427.619	596.215	668.948	327.951	564.26	-0.782625	0.00032305	0.00658719	MXAN_RS11910	NC_008095.1	2863545	2864426	-	882	protein_coding	carboxypeptidase regulatory-like domain-containing protein && -	-
sRNA00050	12759	9089.94	10380.9	13361	21443	19107.8	10743.3	17970.6	-0.742217	0.000331786	0.00672387	-	NC_008095.1	2426717	2427097	-	381	-	-	-
Novel00074	208.63	143.199	210.332	91.9611	110.087	73.1661	187.387	91.7381	1.03116	0.000332329	0.00672387	-	NC_008095.1	1984010	1984260	+	251	-	PF01565:FAD binding domain	-
MXAN_RS15080	244.488	186.067	218.621	273.124	441.439	610.985	216.392	441.849	-1.03057	0.000334257	0.00673676	MXAN_RS15080	NC_008095.1	3648892	3650091	-	1200	protein_coding	hypothetical protein && PF13485:Peptidase MA superfamily	-
MXAN_RS24425	1104	750.654	848.581	416.584	606.025	553.972	901.078	525.527	0.778115	0.000339345	0.00681301	MXAN_RS24425	NC_008095.1	6285962	6286990	+	1029	protein_coding	hypothetical protein && -	-
MXAN_RS21440	38.0314	31.0112	35.228	62.5335	113.357	90.2699	34.7569	88.7202	-1.35147	0.000352937	0.00705873	MXAN_RS21440	NC_008095.1	5448251	5449651	+	1401	protein_coding	hypothetical protein && -	-
MXAN_RS29485	3365.24	2533.8	3228.55	1593.69	2247.52	1902.32	3042.53	1914.51	0.668423	0.000354915	0.0070712	MXAN_RS29485	NC_008095.1	7522928	7523590	+	663	protein_coding	cytochrome c3 family protein && PF14522:Cytochrome c7	-
MXAN_RS11635	203.196	168.738	169.923	262.089	310.642	412.391	180.619	328.374	-0.863321	0.000361188	0.00714619	MXAN_RS11635	NC_008095.1	2798970	2799962	-	993	protein_coding	hypothetical protein && -	-
Novel00131	384.661	337.475	477.651	234.501	255.054	151.083	399.929	213.546	0.905869	0.000361417	0.00714619	-	NC_008095.1	3087266	3087661	+	396	-	PF00639:PPIC-type PPIASE domain	-
Novel00213	299.905	245.353	266.283	136.102	185.295	124.477	270.514	148.625	0.865997	0.000362856	0.00714757	-	NC_008095.1	4096490	4096788	+	299	-	-	-
MXAN_RS19675	241.228	243.529	239.343	366.925	374.951	400.988	241.367	380.955	-0.658357	0.000379875	0.00745469	MXAN_RS19675	NC_008095.1	4955499	4957745	-	2247	protein_coding	serine protein kinase PrkA && PF06798:PrkA serine protein kinase C-terminal domain|PF08298:PrkA AAA domain	-
MXAN_RS24830	405.306	300.079	380.256	549.008	676.873	550.171	361.88	592.017	-0.710724	0.000385999	0.0075465	argC	NC_008095.1	6384475	6385542	+	1068	protein_coding	N-acetyl-gamma-glutamyl-phosphate reductase && PF01118:Semialdehyde dehydrogenase, NAD binding domain	-
MXAN_RS35465	521.574	392.201	424.809	606.024	785.87	791.525	446.194	727.806	-0.706375	0.000390183	0.00759938	MXAN_RS35465	NC_008095.1	8948922	8950727	-	1806	protein_coding	S8 family serine peptidase && PF02225:PA domain|PF00082:Subtilase family	Peptidase_S8
MXAN_RS33745	107.575	133.166	150.237	212.43	238.704	254.656	130.326	235.263	-0.850924	0.000391615	0.00759938	MXAN_RS33745	NC_008095.1	8531292	8532452	-	1161	protein_coding	PAS domain-containing sensor histidine kinase && PF08448:PAS fold|PF00512:His Kinase A (phospho-acceptor) domain|PF02518:Histidine kinase-, DNA gyrase B-, and HSP90-like ATPase	HATPase_c
MXAN_RS12955	494.408	421.388	469.362	269.446	261.593	327.822	461.719	286.287	0.688377	0.000398309	0.00767796	MXAN_RS12955	NC_008095.1	3121538	3122977	-	1440	protein_coding	glutamate--tRNA ligase && PF00749:tRNA synthetases class I (E and Q), catalytic domain	-
MXAN_RS01420	1144.2	841.863	963.591	1356.43	1486.72	2299.51	983.219	1714.22	-0.802402	0.000398607	0.00767796	MXAN_RS01420	NC_008095.1	345476	346057	+	582	protein_coding	thioredoxin family protein && PF00578:AhpC/TSA family	-
MXAN_RS03665	231.448	208.87	225.874	308.07	369.501	632.84	222.064	436.803	-0.976631	0.000402324	0.00772107	ung	NC_008095.1	869122	869799	+	678	protein_coding	uracil-DNA glycosylase && PF03167:Uracil DNA glycosylase superfamily	UDG
MXAN_RS10725	204.283	205.221	187.538	289.677	364.051	335.424	199.014	329.717	-0.727261	0.000411294	0.0078643	MXAN_RS10725	NC_008095.1	2562763	2564505	-	1743	protein_coding	amidohydrolase family protein && PF07969:Amidohydrolase family	-
MXAN_RS32565	215.149	239.881	249.705	330.14	401.11	433.296	234.912	388.182	-0.72378	0.000425043	0.00809753	MXAN_RS32565	NC_008095.1	8267406	8270255	+	2850	protein_coding	carboxypeptidase regulatory-like domain-containing protein && PF13180:PDZ domain|PF13620:Carboxypeptidase regulatory-like domain	-
MXAN_RS07180	185.811	174.21	166.815	271.285	271.403	396.237	175.612	312.975	-0.834475	0.000431181	0.00817966	MXAN_RS07180	NC_008095.1	1739517	1741157	-	1641	protein_coding	ribonuclease J && PF00753:Metallo-beta-lactamase superfamily|PF07521:RNA-metabolising metallo-beta-lactamase	Lactamase_B
MXAN_RS07590	85.8423	85.7369	76.6728	115.871	204.915	200.494	82.7507	173.76	-1.06849	0.000433208	0.00817966	dps	NC_008095.1	1834989	1835465	-	477	protein_coding	DNA starvation/stationary phase protection protein Dps && PF00210:Ferritin-like domain	Ferritin
MXAN_RS21580	358.582	296.431	357.461	443.252	582.045	729.761	337.491	585.02	-0.79418	0.000434055	0.00817966	MXAN_RS21580	NC_008095.1	5498739	5500535	-	1797	protein_coding	PD40 domain-containing protein && -	-
MXAN_RS26430	2070	1486.71	1848.44	1149.51	1291.62	1028.13	1801.72	1156.42	0.639663	0.000441605	0.008292	MXAN_RS26430	NC_008095.1	6782268	6783950	+	1683	protein_coding	MYXO-CTERM sorting domain-containing protein && -	-
MXAN_RS23730	67.3699	73.8797	88.0701	125.987	144.966	209.996	76.4399	160.316	-1.06869	0.000443992	0.00829873	MXAN_RS23730	NC_008095.1	6120569	6121138	+	570	protein_coding	DUF1036 domain-containing protein && PF06282:Protein of unknown function (DUF1036)	-
MXAN_RS28245	826.912	643.939	807.137	1129.28	1089.97	1225.77	759.329	1148.34	-0.597591	0.000446495	0.00829873	MXAN_RS28245	NC_008095.1	7221520	7223583	+	2064	protein_coding	PrkA protein && PF06798:PrkA serine protein kinase C-terminal domain|PF08298:PrkA AAA domain	-
MXAN_RS03245	226.015	143.199	178.212	266.687	370.591	371.532	182.476	336.27	-0.883438	0.000446733	0.00829873	MXAN_RS03245	NC_008095.1	770755	771183	-	429	protein_coding	hypothetical protein && -	-
MXAN_RS24725	485.716	374.871	459.001	278.642	284.483	182.44	439.862	248.522	0.823795	0.000448909	0.00830457	MXAN_RS24725	NC_008095.1	6360997	6361311	+	315	protein_coding	DUF1844 domain-containing protein && PF08899:Domain of unknown function (DUF1844)	-
MXAN_RS06685	46.7243	37.3959	33.1558	59.7747	92.6477	198.594	39.092	117.005	-1.58324	0.000450229	0.00830457	MXAN_RS06685	NC_008095.1	1619807	1620034	-	228	protein_coding	hypothetical protein && -	-
MXAN_RS00230	99.9683	119.484	108.792	185.761	188.565	214.747	109.415	196.358	-0.842319	0.000452421	0.00831563	MXAN_RS00230	NC_008095.1	51872	53212	-	1341	protein_coding	TIGR02270 family protein && -	-
MXAN_RS24405	956.219	704.137	861.015	480.956	543.896	577.727	840.457	534.193	0.653382	0.000456126	0.00835431	MXAN_RS24405	NC_008095.1	6280301	6281782	-	1482	protein_coding	hypothetical protein && -	-
Novel00026	402.046	382.168	398.906	227.144	272.493	143.482	394.373	214.373	0.881029	0.000468052	0.00852786	-	NC_008095.1	586542	587120	-	579	-	PF13620:Carboxypeptidase regulatory-like domain	-
MXAN_RS13220	2329.7	1875.27	2173.78	1383.09	1596.81	1320.79	2126.25	1433.57	0.568766	0.000468869	0.00852786	MXAN_RS13220	NC_008095.1	3179453	3180700	-	1248	protein_coding	NADH-quinone oxidoreductase subunit D && PF00346:Respiratory-chain NADH dehydrogenase, 49 Kd subunit	-
MXAN_RS03140	61.9369	56.5499	50.7698	118.63	95.9176	148.233	56.4189	120.927	-1.10206	0.000475374	0.00861615	MXAN_RS03140	NC_008095.1	748912	749466	+	555	protein_coding	hypothetical protein && -	-
MXAN_RS27345	202.11	124.045	152.309	188.52	338.981	674.649	159.488	400.717	-1.33035	0.00049715	0.0089684	MXAN_RS27345	NC_008095.1	7010263	7010616	+	354	protein_coding	integration host factor subunit beta && PF00216:Bacterial DNA-binding protein	-
MXAN_RS29825	273.826	208.87	260.066	349.452	415.279	512.163	247.587	425.632	-0.782895	0.000498244	0.0089684	MXAN_RS29825	NC_008095.1	7611216	7612262	+	1047	protein_coding	hypothetical protein && -	-
MXAN_RS17950	455.29	390.377	511.843	626.255	713.932	826.682	452.503	722.29	-0.675261	0.000501321	0.00899277	MXAN_RS17950	NC_008095.1	4413346	4414950	-	1605	protein_coding	hypothetical protein && -	-
Novel00095	494.408	391.289	491.12	298.874	294.293	190.992	458.939	261.386	0.812114	0.0005107	0.00912964	-	NC_008095.1	2405989	2406647	-	659	-	PF00013:KH domain|PF01138:3' exoribonuclease family, domain 1	-
sRNA00017	57.5904	27.3628	19.6863	137.022	82.8379	83.6184	34.8798	101.159	-1.54286	0.000523612	0.00932851	-	NC_008095.1	609415	609492	+	78	-	-	-
MXAN_RS22785	4203.02	2997.14	4013.92	2392.83	2602.85	2445.84	3738.03	2480.51	0.591526	0.000550473	0.00975478	secD	NC_008095.1	5878759	5880531	-	1773	protein_coding	protein translocase subunit SecD && PF02355:Protein export membrane protein|PF07549:SecD/SecF GG Motif	-
MXAN_RS17000	735.636	587.389	644.466	330.14	359.691	494.109	655.83	394.647	0.732052	0.000551276	0.00975478	lepA	NC_008095.1	4086802	4088613	+	1812	protein_coding	elongation factor 4 && PF03144:Elongation factor Tu domain 2|PF06421:GTP-binding protein LepA C-terminus|PF00009:Elongation factor Tu GTP binding domain|PF00679:Elongation factor G C-terminus	GTP_EFTU
MXAN_RS03185	368.361	270.892	321.197	480.956	475.228	648.043	320.15	534.742	-0.741613	0.000580904	0.0102443	MXAN_RS03185	NC_008095.1	757645	758214	-	570	protein_coding	hypothetical protein && -	-
MXAN_RS23500	117.354	104.891	116.045	207.832	219.084	173.888	112.763	200.268	-0.82897	0.000590258	0.0103742	MXAN_RS23500	NC_008095.1	6052139	6053617	-	1479	protein_coding	glycoside hydrolase family 6 protein && PF02018:Carbohydrate binding domain|PF01341:Glycosyl hydrolases family 6	-
MXAN_RS13225	894.282	750.654	805.064	526.937	536.266	587.229	816.667	550.144	0.569394	0.000598131	0.0104725	MXAN_RS13225	NC_008095.1	3180713	3181231	-	519	protein_coding	NADH-quinone oxidoreductase subunit C && PF00329:Respiratory-chain NADH dehydrogenase, 30 Kd subunit	-
MXAN_RS06375	245.574	226.199	233.127	150.816	139.516	125.428	234.967	138.587	0.761079	0.000599864	0.0104725	MXAN_RS06375	NC_008095.1	1542041	1543129	+	1089	protein_coding	hemin-degrading factor && PF05171:Haemin-degrading HemS.ChuX domain	-
MXAN_RS33375	170.598	164.177	169.923	236.34	284.483	370.582	168.233	297.135	-0.820892	0.000603786	0.0105059	MXAN_RS33375	NC_008095.1	8440958	8442127	+	1170	protein_coding	metallophosphoesterase && PF00149:Calcineurin-like phosphoesterase	Metallophos
MXAN_RS23225	279.259	220.727	225.874	331.06	404.38	567.275	241.953	434.238	-0.844647	0.000609682	0.0105732	MXAN_RS23225	NC_008095.1	5978248	5979192	+	945	protein_coding	metallophosphoesterase && PF12850:Calcineurin-like phosphoesterase superfamily domain	-
MXAN_RS01795	35.8582	49.2531	39.3725	87.363	76.2981	134.93	41.4946	99.5303	-1.2604	0.000614765	0.0106261	MXAN_RS01795	NC_008095.1	431829	432587	-	759	protein_coding	Mut7-C ubiquitin/RNAse domain-containing protein && PF01927:Mut7-C RNAse domain|PF14451:Mut7-C ubiquitin	-
MXAN_RS16935	2508.99	1933.64	2334.38	1220.32	1505.25	1677.12	2259	1467.57	0.62217	0.000632622	0.0108986	MXAN_RS16935	NC_008095.1	4073904	4074932	-	1029	protein_coding	fatty acid desaturase && PF00487:Fatty acid desaturase	-
Novel00241	375.968	230.76	307.727	381.638	597.305	835.234	304.818	604.726	-0.989285	0.000637432	0.0109454	-	NC_008095.1	4831029	4831413	+	385	-	-	-
MXAN_RS20980	86.929	67.495	69.42	157.253	115.537	173.888	74.6146	148.893	-1.00052	0.000674882	0.0115504	MXAN_RS20980	NC_008095.1	5321762	5323054	-	1293	protein_coding	AHH domain-containing protein && PF14412:A nuclease family of the HNH/ENDO VII superfamily with conserved AHH	-
MXAN_RS27705	683.479	519.894	612.346	351.291	402.2	410.491	605.24	387.994	0.641095	0.00068406	0.0116693	MXAN_RS27705	NC_008095.1	7083066	7084229	+	1164	protein_coding	hybrid sensor histidine kinase/response regulator && PF02518:Histidine kinase-, DNA gyrase B-, and HSP90-like ATPase|PF00072:Response regulator receiver domain	HATPase_c
MXAN_RS04485	254.267	302.815	249.705	362.327	446.889	549.221	268.929	452.812	-0.750639	0.000695582	0.0118149	MXAN_RS04485	NC_008095.1	1065518	1069531	-	4014	protein_coding	protein kinase && PF00069:Protein kinase domain|PF13191:AAA ATPase domain	Pkinase
MXAN_RS16280	144.519	121.309	104.648	183.003	258.323	235.652	123.492	225.659	-0.869356	0.000697122	0.0118149	MXAN_RS16280	NC_008095.1	3907650	3908630	-	981	protein_coding	AAA family ATPase && PF07726:ATPase family associated with various cellular activities (AAA)	-
MXAN_RS31050	106.488	124.045	79.7812	171.048	198.375	213.797	103.438	194.407	-0.907959	0.000700294	0.0118302	MXAN_RS31050	NC_008095.1	7895928	7897790	+	1863	protein_coding	protein-arginine deiminase && PF03068:Protein-arginine deiminase (PAD)	-
MXAN_RS24095	219.496	185.155	202.043	112.193	125.347	112.125	202.231	116.555	0.795223	0.000703631	0.0118482	MXAN_RS24095	NC_008095.1	6206548	6207441	-	894	protein_coding	hypothetical protein && -	-
MXAN_RS26035	223.842	211.606	228.982	102.996	119.897	151.083	221.477	124.659	0.828863	0.000721882	0.0121165	MXAN_RS26035	NC_008095.1	6679021	6680604	-	1584	protein_coding	response regulator && PF02518:Histidine kinase-, DNA gyrase B-, and HSP90-like ATPase|PF00072:Response regulator receiver domain|PF00512:His Kinase A (phospho-acceptor) domain	Response_reg
MXAN_RS16000	2271.02	1694.67	2162.38	1196.41	1367.92	1488.03	2042.69	1350.79	0.596472	0.000728905	0.0121626	MXAN_RS16000	NC_008095.1	3855608	3855901	+	294	protein_coding	50S ribosomal protein L23 && -	-
MXAN_RS23815	647.621	514.421	532.565	354.05	386.94	361.08	564.869	367.357	0.620526	0.000730583	0.0121626	prfA	NC_008095.1	6140349	6141437	+	1089	protein_coding	peptide chain release factor 1 && PF03462:PCRF domain|PF00472:RF-1 domain	-
Novel00436	2878.44	2362.33	3128.04	1718.75	2124.36	1264.73	2789.6	1702.61	0.712498	0.000731622	0.0121626	-	NC_008095.1	8473691	8475814	+	2124	-	PF02874:ATP synthase alpha/beta family, beta-barrel domain|PF00006:ATP synthase alpha/beta family, nucleotide-binding domain	-
MXAN_RS03020	621.542	501.652	507.698	283.24	317.182	400.988	543.631	333.804	0.703042	0.000734925	0.0121788	MXAN_RS03020	NC_008095.1	719871	721493	+	1623	protein_coding	ABC-F family ATP-binding cassette domain-containing protein && PF12848:ABC transporter|PF00005:ABC transporter	ABC_tran
MXAN_RS08595	262.96	208.87	232.091	140.7	117.717	148.233	234.64	135.55	0.788892	0.000764293	0.0126253	MXAN_RS08595	NC_008095.1	2102746	2103510	+	765	protein_coding	hypothetical protein && -	-
Novel00098	271.653	203.397	223.802	110.353	119.897	156.785	232.951	129.012	0.850996	0.000789591	0.0130021	-	NC_008095.1	2559180	2559350	+	171	-	-	-
Novel00040	273.826	230.76	266.283	145.299	170.036	147.282	256.956	154.206	0.737158	0.000797007	0.0130829	-	NC_008095.1	969041	969330	-	290	-	-	-
MXAN_RS05645	685.652	610.191	740.825	445.092	490.488	420.943	678.89	452.174	0.586452	0.000817571	0.0133784	MXAN_RS05645	NC_008095.1	1364010	1365590	-	1581	protein_coding	SDR family oxidoreductase && PF00106:short chain dehydrogenase	adh_short
MXAN_RS18125	255.354	197.925	247.632	125.067	142.786	140.631	233.637	136.161	0.778456	0.000835275	0.0136254	MXAN_RS18125	NC_008095.1	4453011	4453754	-	744	protein_coding	tetratricopeptide repeat protein && PF14559:Tetratricopeptide repeat	-
MXAN_RS06070	165.165	164.177	163.707	107.594	85.0178	67.4649	164.35	86.6924	0.92179	0.000855551	0.0139127	bioB	NC_008095.1	1469203	1470243	+	1041	protein_coding	biotin synthase BioB && PF04055:Radical SAM superfamily|PF06968:Biotin and Thiamin Synthesis associated domain	Radical_SAM
MXAN_RS01910	246.661	225.287	259.03	156.334	141.696	145.382	243.659	147.804	0.719878	0.000906962	0.0147029	MXAN_RS01910	NC_008095.1	452250	453227	-	978	protein_coding	aldo/keto reductase && PF00248:Aldo/keto reductase family	Aldo_ket_red
MXAN_RS17050	7049.94	5324.81	6006.38	3769.48	4084.13	4676.93	6127.04	4176.85	0.552682	0.000921573	0.0148935	MXAN_RS17050	NC_008095.1	4098860	4100161	-	1302	protein_coding	citrate synthase && PF00285:Citrate synthase	Citrate_synt
Novel00321	407.48	346.596	448.639	258.411	243.064	262.258	400.905	254.577	0.65394	0.000937748	0.0151082	-	NC_008095.1	6497823	6498473	-	651	-	PF03979:Sigma-70 factor, region 1.1|PF00140:Sigma-70 factor, region 1.2	-
MXAN_RS14635	134.74	83.9127	115.009	154.495	245.244	258.457	111.221	219.398	-0.981935	0.000942617	0.0151399	MXAN_RS14635	NC_008095.1	3548629	3549096	-	468	protein_coding	hypothetical protein && -	-
MXAN_RS27570	198.85	166.913	181.321	225.305	323.722	587.229	182.361	378.752	-1.05512	0.000955095	0.0152932	MXAN_RS27570	NC_008095.1	7051515	7051898	+	384	protein_coding	response regulator && PF00072:Response regulator receiver domain	Response_reg
Novel00307	3422.83	2902.29	3657.5	2232.82	2574.51	1898.52	3327.54	2235.28	0.574091	0.000967416	0.0154332	-	NC_008095.1	6352078	6353576	-	1499	-	PF03948:Ribosomal protein L9, C-terminal domain|PF01281:Ribosomal protein L9, N-terminal domain|PF01084:Ribosomal protein S18|PF01250:Ribosomal protein S6	-
MXAN_RS25865	186.897	156.88	183.393	263.009	275.763	327.822	175.724	288.865	-0.718551	0.000974058	0.0154332	MXAN_RS25865	NC_008095.1	6636351	6636872	+	522	protein_coding	NADAR family protein && PF08719:Domain of unknown function (DUF1768)	-
MXAN_RS21690	170.598	164.177	183.393	251.054	305.192	285.063	172.723	280.436	-0.698829	0.000974654	0.0154332	sinM	NC_008095.1	5529257	5530360	+	1104	protein_coding	signal integration modulator SinM && -	-
MXAN_RS22865	352.062	275.453	304.619	180.244	216.905	162.486	310.711	186.545	0.736776	0.000975663	0.0154332	MXAN_RS22865	NC_008095.1	5900079	5900957	-	879	protein_coding	YicC family protein && PF03755:YicC-like family, N-terminal region|PF08340:Domain of unknown function (DUF1732)	-
MXAN_RS04095	971.431	649.411	808.173	1100.77	1298.16	1413.91	809.672	1270.95	-0.651126	0.000981134	0.0154729	MXAN_RS04095	NC_008095.1	970860	971663	+	804	protein_coding	OmpA family protein && PF00691:OmpA family	-
MXAN_RS18185	982.297	770.72	837.184	538.892	558.066	633.79	863.4	576.916	0.581067	0.000996501	0.0156679	MXAN_RS18185	NC_008095.1	4462766	4464304	-	1539	protein_coding	aminotransferase class I/II-fold pyridoxal phosphate-dependent enzyme && PF00155:Aminotransferase class I and II	Aminotran_1_2
MXAN_RS12865	6107.85	4804	5513.19	3483.49	3718.99	4223.68	5475.01	3808.72	0.523451	0.00100805	0.0158019	MXAN_RS12865	NC_008095.1	3102167	3103702	-	1536	protein_coding	hypothetical protein && -	-
MXAN_RS31660	143.433	87.5611	118.118	171.048	209.275	331.623	116.37	237.315	-1.03072	0.00101746	0.0159017	MXAN_RS31660	NC_008095.1	8053051	8053536	-	486	protein_coding	PTS sugar transporter subunit IIB && PF03830:PTS system sorbose subfamily IIB component	PTSIIB_sorb
MXAN_RS04090	170.598	149.584	174.068	74.4885	105.727	89.3197	164.75	89.8452	0.876935	0.00102289	0.0159388	MXAN_RS04090	NC_008095.1	970173	970727	+	555	protein_coding	chalcone isomerase family protein && PF16036:Chalcone isomerase-like	-
Novel00437	158.645	156.88	192.718	93.8003	106.817	62.7138	169.415	87.7771	0.95076	0.00103658	0.016104	-	NC_008095.1	8477511	8477731	+	221	-	PF00231:ATP synthase	-
MXAN_RS33440	54.3306	67.495	65.2755	95.6395	158.046	131.129	62.367	128.271	-1.03644	0.00104989	0.0162313	MXAN_RS33440	NC_008095.1	8459356	8460261	+	906	protein_coding	sterol desaturase family protein && PF04116:Fatty acid hydroxylase superfamily	-
MXAN_RS14335	1235.48	757.039	960.482	1189.98	1844.23	2137.02	984.333	1723.74	-0.808664	0.001051	0.0162313	tatA	NC_008095.1	3468799	3469077	-	279	protein_coding	twin-arginine translocase TatA/TatE family subunit && -	-
MXAN_RS35425	508.534	435.981	435.17	325.542	269.223	301.216	459.895	298.661	0.621315	0.0010608	0.016295	MXAN_RS35425	NC_008095.1	8939925	8941505	-	1581	protein_coding	bifunctional 3-(3-hydroxy-phenyl)propionate/3-hydroxycinnamic acid hydroxylase && PF01494:FAD binding domain	FAD_binding_3
MXAN_RS10155	54.3306	45.6047	32.1197	78.1669	85.0178	164.386	44.0183	109.19	-1.31219	0.00106651	0.016295	MXAN_RS10155	NC_008095.1	2427372	2427905	+	534	protein_coding	hypothetical protein && -	-
Novel00273	645.448	556.378	626.852	403.709	435.989	264.158	609.559	367.952	0.728758	0.00106657	0.016295	-	NC_008095.1	5920655	5921266	+	612	-	PF03938:Outer membrane protein (OmpH-like)	-
sRNA00034	311.858	267.244	292.186	131.504	220.174	117.826	290.429	156.502	0.894997	0.0010676	0.016295	-	NC_008095.1	1666272	1666560	+	289	-	-	-
MXAN_RS36545	26.0787	50.1652	33.1558	60.6943	92.6477	129.228	36.4666	94.1902	-1.36263	0.00110763	0.0168566	MXAN_RS36545	NC_008095.1	914023	914835	-	813	protein_coding	hypothetical protein && -	-
MXAN_RS04690	2454.66	1720.21	2089.85	3068.74	3146.75	2977.96	2088.24	3064.48	-0.553668	0.00111163	0.0168684	MXAN_RS04690	NC_008095.1	1125013	1125948	+	936	protein_coding	metallo-mystery pair system four-Cys motif protein && -	-
MXAN_RS11040	211.889	238.057	240.38	151.736	125.347	137.78	230.109	138.288	0.733673	0.00112645	0.0170437	MXAN_RS11040	NC_008095.1	2652919	2654448	-	1530	protein_coding	acetyl-CoA hydrolase && PF13336:Acetyl-CoA hydrolase/transferase C-terminal domain|PF02550:Acetyl-CoA hydrolase/transferase N-terminal domain	-
Novel00134	166.252	166.913	212.404	99.318	89.3777	114.975	181.856	101.224	0.843451	0.00114224	0.0172327	-	NC_008095.1	3154482	3154739	-	258	-	PF17848:Acetyl-coA carboxylase zinc finger domain	-
MXAN_RS33780	994.25	757.951	816.462	1052.95	1395.16	1629.61	856.221	1359.24	-0.667035	0.00116318	0.017498	MXAN_RS33780	NC_008095.1	8537161	8538471	+	1311	protein_coding	HAMP domain-containing histidine kinase && PF00512:His Kinase A (phospho-acceptor) domain|PF02518:Histidine kinase-, DNA gyrase B-, and HSP90-like ATPase	HATPase_c
MXAN_RS24560	113.008	108.539	87.034	152.655	187.475	226.15	102.86	188.76	-0.875441	0.0011737	0.0176055	MXAN_RS24560	NC_008095.1	6329488	6330441	+	954	protein_coding	hypothetical protein && -	-
Novel00136	93.4486	76.616	106.72	117.71	179.845	335.424	92.2616	210.993	-1.19469	0.00120562	0.0180325	-	NC_008095.1	3156479	3156735	-	257	-	-	-
MXAN_RS27820	2300.36	1743.93	1936.51	997.778	1190.25	1583.05	1993.6	1257.03	0.66516	0.00122017	0.0181979	MXAN_RS27820	NC_008095.1	7107347	7108870	-	1524	protein_coding	glycosyltransferase && PF13641:Glycosyltransferase like family 2	-
MXAN_RS24430	79.3227	103.067	79.7812	135.183	152.596	227.1	87.3902	171.626	-0.971939	0.00122894	0.0182765	MXAN_RS24430	NC_008095.1	6287072	6287527	-	456	protein_coding	MarR family transcriptional regulator && PF12802:MarR family	-
MXAN_RS00265	592.204	494.355	561.576	724.653	817.479	888.446	549.378	810.193	-0.56099	0.00126489	0.0187525	MXAN_RS00265	NC_008095.1	57099	57971	-	873	protein_coding	AHH domain-containing protein && -	-
Novel00037	161.905	163.265	208.26	96.5591	114.447	59.8632	177.81	90.2898	0.980144	0.00126813	0.0187525	-	NC_008095.1	875711	875975	-	265	-	PF03989:DNA gyrase C-terminal domain, beta-propeller	-
MXAN_RS13755	390.094	222.551	354.353	442.333	579.865	692.703	322.332	571.634	-0.827894	0.00130944	0.0193087	MXAN_RS13755	NC_008095.1	3307005	3308360	-	1356	protein_coding	serine/threonine protein kinase && PF00069:Protein kinase domain	Pkinase
Novel00266	1015.98	798.083	983.277	576.596	696.492	362.98	932.447	545.356	0.774314	0.00133211	0.0195877	-	NC_008095.1	5878914	5880058	+	1145	-	PF02355:Protein export membrane protein	-
MXAN_RS05485	703.038	469.729	514.951	289.677	386.94	354.428	562.573	343.682	0.711024	0.00135037	0.0198004	MXAN_RS05485	NC_008095.1	1326300	1327166	-	867	protein_coding	50S ribosomal protein L11 methyltransferase && PF06325:Ribosomal protein L11 methyltransferase (PrmA)	-
MXAN_RS12615	538.96	458.784	518.059	351.291	357.511	269.86	505.268	326.221	0.631252	0.00140248	0.0205068	uvrA	NC_008095.1	3038750	3041650	-	2901	protein_coding	excinuclease ABC subunit UvrA && -	-
MXAN_RS04450	133.653	116.748	137.804	203.234	226.714	212.847	129.402	214.265	-0.728262	0.00140927	0.0205485	MXAN_RS04450	NC_008095.1	1055174	1056835	-	1662	protein_coding	FAD/NAD(P)-binding protein && PF13454:FAD-NAD(P)-binding	-
MXAN_RS31585	1195.27	907.534	1062.02	730.171	768.431	639.491	1054.94	712.698	0.565613	0.00142259	0.020685	MXAN_RS31585	NC_008095.1	8039028	8039603	+	576	protein_coding	ABC transporter substrate-binding protein && PF05494:MlaC protein	-
MXAN_RS28785	165.165	142.287	195.826	249.215	267.043	330.673	167.759	282.31	-0.752322	0.001444	0.020938	MXAN_RS28785	NC_008095.1	7358417	7359247	+	831	protein_coding	hypothetical protein && -	-
MXAN_RS34305	641.101	388.552	485.94	627.175	855.628	1308.44	505.198	930.414	-0.881757	0.00146145	0.0211323	MXAN_RS34305	NC_008095.1	8660055	8660360	-	306	protein_coding	TraR/DksA C4-type zinc finger protein && PF01258:Prokaryotic dksA/traR C4-type zinc finger	zf-dskA_traR
MXAN_RS27420	55.4172	46.5168	35.228	71.7296	89.3777	179.59	45.7207	113.566	-1.31395	0.00148224	0.0213738	MXAN_RS27420	NC_008095.1	7021765	7022154	-	390	protein_coding	hypothetical protein && -	-
MXAN_RS09535	206.456	187.892	162.671	369.684	392.39	226.15	185.673	329.408	-0.826624	0.001507	0.0216709	MXAN_RS09535	NC_008095.1	2300379	2302007	-	1629	protein_coding	S8 family serine peptidase && PF00082:Subtilase family	Peptidase_S8
MXAN_RS26425	399.873	290.958	323.269	510.384	556.976	491.258	338.034	519.539	-0.621043	0.00156247	0.0224068	MXAN_RS26425	NC_008095.1	6779804	6780994	-	1191	protein_coding	hypothetical protein && -	-
MXAN_RS29320	596.55	499.828	457.965	673.155	771.7	1027.18	518.114	824.011	-0.669793	0.00156908	0.0224399	MXAN_RS29320	NC_008095.1	7478793	7480430	+	1638	protein_coding	serine/threonine protein kinase && PF00069:Protein kinase domain	Pkinase
MXAN_RS00610	53.244	71.1434	49.7337	139.781	119.897	94.0707	58.0404	117.916	-1.01945	0.00158118	0.0225513	MXAN_RS00610	NC_008095.1	143578	144831	+	1254	protein_coding	GTP cyclohydrolase II && PF00925:GTP cyclohydrolase II|PF12471:GTP cyclohydrolase N terminal	GTP_cyclohydro2
MXAN_RS36120	1660.34	1205.79	1320.02	1666.33	2170.14	3367.54	1395.38	2401.34	-0.783401	0.00159584	0.0226983	bacM	NC_008095.1	9102067	9102519	-	453	protein_coding	bactofilin BacM && PF04519:Polymer-forming cytoskeletal	-
Novel00041	298.818	250.826	279.752	162.771	199.465	126.378	276.465	162.871	0.76482	0.00160638	0.0227862	-	NC_008095.1	969596	969914	-	319	-	PF08541:3-Oxoacyl-[acyl-carrier-protein (ACP)] synthase III C terminal	-
Novel00371	2594.83	2210.01	2651.43	1741.74	1787.55	1865.26	2485.42	1798.19	0.466753	0.00161254	0.0228115	-	NC_008095.1	7158793	7159488	+	696	-	PF07963:Prokaryotic N-terminal methylation motif|PF14245:Type IV pilin PilA	-
MXAN_RS04700	152.126	163.265	151.273	273.124	293.203	209.046	155.555	258.458	-0.731104	0.00163293	0.0230375	MXAN_RS04700	NC_008095.1	1127199	1128611	-	1413	protein_coding	chloride channel protein && PF00654:Voltage gated chloride channel	Voltage_CLC
Novel00282	167.338	155.056	165.779	80.0061	113.357	76.0168	162.724	89.7933	0.861106	0.00165701	0.0232568	-	NC_008095.1	5971581	5971787	+	207	-	PF00698:Acyl transferase domain	-
MXAN_RS30395	1918.96	1556.95	1802.85	1248.83	1338.49	1136.45	1759.58	1241.26	0.503375	0.00165738	0.0232568	MXAN_RS30395	NC_008095.1	7744982	7746964	+	1983	protein_coding	hypothetical protein && -	-
MXAN_RS07140	663.92	522.63	660.008	436.815	420.729	366.781	615.519	408.108	0.592241	0.00166471	0.023297	obgE	NC_008095.1	1731063	1732520	+	1458	protein_coding	GTPase ObgE && PF01926:50S ribosome-binding GTPase|PF01018:GTP1/OBG	-
MXAN_RS34695	4319.28	3174.09	3746.61	4494.14	5867.32	6884.27	3746.66	5748.58	-0.617694	0.0016898	0.0235849	MXAN_RS34695	NC_008095.1	8748915	8749931	-	1017	protein_coding	2-hydroxyacid dehydrogenase && PF00389:D-isomer specific 2-hydroxyacid dehydrogenase, catalytic domain|PF02826:D-isomer specific 2-hydroxyacid dehydrogenase, NAD binding domain	2-Hacid_dh_C
MXAN_RS15950	809.526	615.664	740.825	934.325	1098.69	1184.91	722.005	1072.64	-0.571624	0.0016993	0.0236543	MXAN_RS15950	NC_008095.1	3846354	3847085	-	732	protein_coding	HEAT repeat domain-containing protein && -	-
Novel00324	198.85	123.133	231.055	88.2826	102.457	97.8716	184.346	96.2039	0.937199	0.00171573	0.0238195	-	NC_008095.1	6622385	6622640	+	256	-	-	-
MXAN_RS26770	40.2046	53.8136	34.1919	87.363	79.568	109.274	42.7367	92.0684	-1.10416	0.00177334	0.0245027	MXAN_RS26770	NC_008095.1	6871884	6872546	+	663	protein_coding	hypothetical protein && -	-
MXAN_RS02260	171.685	118.572	147.129	202.314	224.534	475.105	145.795	300.651	-1.04595	0.00177433	0.0245027	MXAN_RS02260	NC_008095.1	525478	525858	+	381	protein_coding	response regulator && PF00072:Response regulator receiver domain	Response_reg
MXAN_RS01385	466.157	336.563	379.22	496.59	664.883	735.462	393.98	632.312	-0.683162	0.00178414	0.024543	MXAN_RS01385	NC_008095.1	335489	336016	+	528	protein_coding	non-proteolytic archaemetzincin-like protein && PF07998:Peptidase family M54	-
MXAN_RS25465	646.534	479.762	600.949	772.473	837.099	1025.28	575.748	878.283	-0.610114	0.00178775	0.024543	MXAN_RS25465	NC_008095.1	6539210	6539749	+	540	protein_coding	hypothetical protein && -	-
Novel00132	170.598	145.935	189.61	80.9258	117.717	55.1122	168.714	84.585	0.999543	0.00179136	0.024543	-	NC_008095.1	3087733	3087963	+	231	-	-	-
MXAN_RS03660	341.196	308.288	332.594	347.613	664.883	748.765	327.359	587.087	-0.842468	0.00180071	0.0246066	MXAN_RS03660	NC_008095.1	867145	868941	-	1797	protein_coding	CpaF family protein && PF00437:Type II/IV secretion system protein	-
MXAN_RS33340	688.912	544.521	625.816	347.613	333.532	490.308	619.749	390.484	0.665299	0.0018203	0.0247354	MXAN_RS33340	NC_008095.1	8433940	8434476	-	537	protein_coding	hypothetical protein && -	-
MXAN_RS15025	329.243	278.189	296.33	188.52	175.486	210.947	301.254	191.651	0.650892	0.00182377	0.0247354	glyQ	NC_008095.1	3631055	3632047	+	993	protein_coding	glycine--tRNA ligase subunit alpha && PF02091:Glycyl-tRNA synthetase alpha subunit	-
MXAN_RS18700	427.039	307.376	296.33	464.403	531.907	725.01	343.581	573.773	-0.740777	0.00182436	0.0247354	MXAN_RS18700	NC_008095.1	4628841	4629302	-	462	protein_coding	general stress protein && PF00477:Small hydrophilic plant seed protein	-
MXAN_RS29370	266.22	197.012	243.488	331.98	371.681	416.192	235.573	373.284	-0.66562	0.00183463	0.0247476	MXAN_RS29370	NC_008095.1	7492925	7494301	-	1377	protein_coding	HAMP domain-containing histidine kinase && PF00672:HAMP domain|PF02518:Histidine kinase-, DNA gyrase B-, and HSP90-like ATPase|PF00512:His Kinase A (phospho-acceptor) domain	HATPase_c
MXAN_RS34025	394.44	333.827	337.775	195.877	232.164	252.756	355.347	226.932	0.646879	0.00183473	0.0247476	MXAN_RS34025	NC_008095.1	8603348	8604196	-	849	protein_coding	HAD family hydrolase && PF00702:haloacid dehalogenase-like hydrolase	Hydrolase
MXAN_RS21015	248.834	194.276	240.38	305.311	402.2	382.934	227.83	363.482	-0.674534	0.00187872	0.0252756	MXAN_RS21015	NC_008095.1	5328127	5329560	-	1434	protein_coding	trypsin-like peptidase domain-containing protein && PF13365:Trypsin-like peptidase domain|PF13180:PDZ domain	-
MXAN_RS18405	13457.7	9978.32	11507.1	6660.74	7492.47	9387.12	11647.7	7846.78	0.569827	0.00192303	0.0258051	MXAN_RS18405	NC_008095.1	4559879	4561591	-	1713	protein_coding	30S ribosomal protein S1 && PF00575:S1 RNA binding domain	S1
MXAN_RS32690	235.795	226.199	207.224	299.793	372.771	364.88	223.073	345.815	-0.631847	0.00193868	0.0259485	MXAN_RS32690	NC_008095.1	8301837	8303249	-	1413	protein_coding	hypothetical protein && -	-
MXAN_RS18085	114.094	102.155	97.3952	147.138	192.925	209.046	104.548	183.036	-0.80787	0.00196592	0.0262423	MXAN_RS18085	NC_008095.1	4442465	4442995	+	531	protein_coding	hypothetical protein && -	-
MXAN_RS00235	117.354	140.463	142.984	209.671	214.725	229.951	133.6	218.116	-0.706077	0.00197069	0.0262423	MXAN_RS00235	NC_008095.1	53209	53673	-	465	protein_coding	DUF4150 domain-containing protein && PF13665:Domain of unknown function (DUF4150)	-
MXAN_RS30940	36.9448	45.6047	25.903	80.0061	64.3084	106.423	36.1508	83.5793	-1.20726	0.00201022	0.0267006	MXAN_RS30940	NC_008095.1	7872372	7872614	+	243	protein_coding	mersacidin/lichenicidin family type 2 lantibiotic && -	-
Novel00118	252.094	214.342	307.727	166.45	164.586	104.523	258.055	145.186	0.829902	0.002038	0.0270009	-	NC_008095.1	2954892	2955177	-	286	-	-	-
MXAN_RS15035	644.361	580.092	699.38	379.799	396.75	501.711	641.278	426.087	0.58919	0.00205929	0.0272139	MXAN_RS15035	NC_008095.1	3634148	3635764	+	1617	protein_coding	hypothetical protein && -	-
Novel00194	124.96	157.792	135.732	82.765	80.658	38.9586	139.495	67.4605	1.05065	0.00207472	0.0273442	-	NC_008095.1	3786289	3786399	+	111	-	-	-
Novel00413	3305.47	2099.64	2878.34	2792.86	5779.03	6370.2	2761.15	4980.7	-0.851141	0.00207963	0.0273442	-	NC_008095.1	7779019	7779369	+	351	-	-	-
Novel00283	681.306	502.564	702.489	270.366	354.241	487.457	628.786	370.688	0.761916	0.00211045	0.0276798	-	NC_008095.1	5973417	5973822	-	406	-	PF01783:Ribosomal L32p protein family	-
Novel00024	3618.42	2979.81	3809.81	2185.91	2731.47	1332.19	3469.35	2083.19	0.736034	0.00216605	0.0283004	-	NC_008095.1	515112	516601	+	1490	-	PF01658:Myo-inositol-1-phosphate synthase|PF07994:Myo-inositol-1-phosphate synthase	-
MXAN_RS06380	226.015	189.716	193.754	125.067	134.067	74.1163	203.162	111.083	0.87218	0.00217464	0.0283004	MXAN_RS06380	NC_008095.1	1543126	1544028	+	903	protein_coding	ABC transporter substrate-binding protein && PF01497:Periplasmic binding protein	Peripla_BP_2
MXAN_RS18025	488.975	367.574	413.411	208.752	225.624	329.723	423.32	254.7	0.731808	0.00218024	0.0283004	MXAN_RS18025	NC_008095.1	4432482	4433195	-	714	protein_coding	hypothetical protein && -	-
MXAN_RS23490	76.0628	56.5499	70.4561	96.5591	137.337	166.287	67.6896	133.394	-0.980501	0.00218057	0.0283004	MXAN_RS23490	NC_008095.1	6049900	6050466	+	567	protein_coding	hypothetical protein && -	-
MXAN_RS19215	208.63	144.111	197.899	329.221	326.992	255.606	183.546	303.94	-0.729431	0.00218487	0.0283004	MXAN_RS19215	NC_008095.1	4812313	4814886	+	2574	protein_coding	hypothetical protein && -	-
Novel00327	5362.43	4002.27	5323.58	3442.1	3691.74	2360.32	4896.09	3164.72	0.629567	0.00219151	0.0283161	-	NC_008095.1	6651422	6653351	+	1930	-	PF00889:Elongation factor TS|PF00318:Ribosomal protein S2	-
MXAN_RS19355	40.2046	54.7257	41.4448	89.2023	95.9176	90.2699	45.4584	91.7966	-1.00945	0.00221644	0.0284681	MXAN_RS19355	NC_008095.1	4847740	4848504	-	765	protein_coding	DUF4336 domain-containing protein && PF14234:Domain of unknown function (DUF4336)	-
MXAN_RS10715	122.787	107.627	101.54	173.806	179.845	201.444	110.651	185.032	-0.742752	0.00222383	0.0284681	MXAN_RS10715	NC_008095.1	2560836	2561600	-	765	protein_coding	zinc-dependent metalloprotease && PF12388:Dual-action HEIGH metallo-peptidase	-
MXAN_RS15515	617.196	527.191	556.396	673.155	902.497	1034.78	566.927	870.143	-0.618235	0.00222458	0.0284681	MXAN_RS15515	NC_008095.1	3752613	3754832	+	2220	protein_coding	bifunctional (p)ppGpp synthetase/guanosine-3'%2C5'-bis(diphosphate) 3'-pyrophosphohydrolase && PF04607:Region found in RelA / SpoT proteins|PF13291:ACT domain|PF13328:HD domain|PF02824:TGS domain	-
MXAN_RS37445	31.5117	39.2201	20.7224	37.704	63.2184	200.494	30.4847	100.472	-1.71911	0.00222703	0.0284681	MXAN_RS37445	NC_008095.1	1086957	1087187	+	231	protein_coding	hypothetical protein && -	-
MXAN_RS28035	19103.7	15462.7	16505.4	11712.2	11137.3	13768.5	17023.9	12206	0.479921	0.00223586	0.0284681	MXAN_RS28035	NC_008095.1	7158798	7159460	-	663	protein_coding	prepilin-type N-terminal cleavage/methylation domain-containing protein && PF13544:Type IV pilin N-term methylation site GFxxxE|PF14245:Type IV pilin PilA	-
Novel00459	373.795	352.981	405.122	236.34	283.393	169.137	377.299	229.623	0.717826	0.002236	0.0284681	-	NC_008095.1	8979582	8980151	-	570	-	PF00456:Transketolase, thiamine diphosphate binding domain	-
MXAN_RS33530	1348.49	967.733	1123.15	491.992	717.202	887.496	1146.46	698.896	0.71395	0.0022756	0.0289018	atpG	NC_008095.1	8476838	8477722	-	885	protein_coding	ATP synthase F1 subunit gamma && PF00231:ATP synthase	-
MXAN_RS03640	208.63	163.265	193.754	239.099	334.622	370.582	188.55	314.767	-0.740039	0.00229151	0.0290332	MXAN_RS03640	NC_008095.1	861752	862492	+	741	protein_coding	transglycosylase domain-containing protein && PF00912:Transglycosylase	-
MXAN_RS28980	207.543	217.079	245.56	150.816	140.606	118.776	223.394	136.733	0.70829	0.00231852	0.0293043	MXAN_RS28980	NC_008095.1	7396818	7397672	+	855	protein_coding	alpha/beta hydrolase && PF00561:alpha/beta hydrolase fold	Abhydrolase_1
MXAN_RS32910	223.842	186.979	201.007	122.308	129.707	124.477	203.943	125.497	0.70005	0.00239042	0.0301401	MXAN_RS32910	NC_008095.1	8347261	8348184	+	924	protein_coding	bestrophin && PF01062:Bestrophin, RFP-TM, chloride channel	-
MXAN_RS23135	278.173	248.09	244.524	153.575	144.966	184.341	256.929	160.961	0.673196	0.00239723	0.0301531	nusB	NC_008095.1	5963471	5963893	-	423	protein_coding	transcription antitermination factor NusB && PF01029:NusB family	-
MXAN_RS22120	210.803	154.144	193.754	245.536	346.611	329.723	186.234	307.29	-0.723274	0.00242871	0.0304757	MXAN_RS22120	NC_008095.1	5690213	5691133	-	921	protein_coding	PhnD/SsuA/transferrin family substrate-binding protein && PF12974:ABC transporter, phosphonate, periplasmic substrate-binding protein	-
Novel00002	118.441	91.2095	123.298	176.565	368.411	1507.03	110.983	684.003	-2.62392	0.00246069	0.0308029	-	NC_008095.1	126553	126770	+	218	-	-	-
Novel00303	428.125	406.794	474.542	273.124	333.532	190.992	436.487	265.883	0.716462	0.00247386	0.0308937	-	NC_008095.1	6211288	6211838	+	551	-	PF13462:Thioredoxin	-
MXAN_RS12970	202.11	168.738	176.14	241.858	326.992	306.918	182.329	291.922	-0.679051	0.00248417	0.0309484	MXAN_RS12970	NC_008095.1	3124461	3125444	+	984	protein_coding	matrixin family metalloprotease && PF00413:Matrixin	-
Novel00210	256.44	227.112	263.174	121.389	155.866	176.739	248.909	151.331	0.718078	0.00252351	0.0313637	-	NC_008095.1	4074497	4074844	+	348	-	PF00487:Fatty acid desaturase	-
MXAN_RS11350	242.314	157.792	227.946	279.562	376.04	397.188	209.351	350.93	-0.746711	0.00257729	0.031956	msrB	NC_008095.1	2731512	2731934	-	423	protein_coding	peptide-methionine (R)-S-oxide reductase MsrB && PF01641:SelR domain	-
MXAN_RS35380	842.124	696.84	842.365	575.676	571.146	524.516	793.776	557.113	0.510325	0.00261657	0.0323662	MXAN_RS35380	NC_008095.1	8930572	8932248	-	1677	protein_coding	isovaleryl-CoA dehydrogenase && PF00441:Acyl-CoA dehydrogenase, C-terminal domain|PF02770:Acyl-CoA dehydrogenase, middle domain	-
MXAN_RS28350	245.574	197.925	275.608	292.436	408.74	535.918	239.702	412.365	-0.783417	0.0026368	0.0325392	MXAN_RS28350	NC_008095.1	7255542	7256408	-	867	protein_coding	WGR domain-containing protein && PF05406:WGR domain	WGR
MXAN_RS33595	99.9683	72.0555	69.42	131.504	174.396	136.83	80.4813	147.577	-0.87549	0.00264388	0.0325497	MXAN_RS33595	NC_008095.1	8492518	8493381	-	864	protein_coding	hypothetical protein && -	-
Novel00183	209.716	152.32	217.585	133.344	100.277	57.9628	193.207	97.1946	0.989756	0.00268944	0.0330326	-	NC_008095.1	3599896	3600154	-	259	-	-	-
MXAN_RS01950	98.8817	99.4183	101.54	42.3021	49.0488	62.7138	99.9466	51.3549	0.960569	0.00274199	0.033599	MXAN_RS01950	NC_008095.1	463415	463825	+	411	protein_coding	hypothetical protein && -	-
MXAN_RS06385	149.952	146.847	145.057	102.077	78.478	63.664	147.285	81.4063	0.854087	0.00275556	0.0336801	MXAN_RS06385	NC_008095.1	1544025	1545113	+	1089	protein_coding	iron ABC transporter permease && PF01032:FecCD transport family	-
MXAN_RS15910	104.315	82.0885	79.7812	129.665	155.866	194.793	88.7281	160.108	-0.853071	0.00276456	0.0336801	MXAN_RS15910	NC_008095.1	3834970	3835920	-	951	protein_coding	hypothetical protein && -	-
MXAN_RS31565	297.732	276.365	238.307	175.646	159.136	183.39	270.801	172.724	0.647723	0.00277053	0.0336801	MXAN_RS31565	NC_008095.1	8034222	8035115	-	894	protein_coding	undecaprenyl-diphosphate phosphatase && PF02673:Bacitracin resistance protein BacA	-
MXAN_RS22390	235.795	226.199	213.44	148.057	134.067	146.332	225.145	142.819	0.655654	0.00277441	0.0336801	rfbB	NC_008095.1	5787587	5788612	-	1026	protein_coding	dTDP-glucose 4%2C6-dehydratase && PF16363:GDP-mannose 4,6 dehydratase	-
sRNA00147	124.96	89.3853	129.515	59.7747	69.7582	33.2573	114.62	54.2634	1.08057	0.00278926	0.033733	-	NC_008095.1	5389322	5389381	+	60	-	-	-
MXAN_RS17915	66.2833	75.7039	67.3477	112.193	122.077	144.432	69.7783	126.234	-0.853863	0.00279169	0.033733	MXAN_RS17915	NC_008095.1	4406207	4408096	+	1890	protein_coding	serine/threonine protein kinase && PF13432:Tetratricopeptide repeat|PF00069:Protein kinase domain	Pkinase
Novel00406	356.409	336.563	404.086	233.581	272.493	160.585	365.686	222.22	0.719853	0.00281747	0.0339658	-	NC_008095.1	7568104	7568695	-	592	-	PF00043:Glutathione S-transferase, C-terminal domain	-
MXAN_RS03075	216.236	185.155	169.923	127.826	115.537	73.1661	190.438	105.51	0.851983	0.00282435	0.0339703	MXAN_RS03075	NC_008095.1	731387	731746	-	360	protein_coding	helix-turn-helix transcriptional regulator && PF01381:Helix-turn-helix	HTH_3
MXAN_RS11795	776.928	511.685	637.213	778.91	1193.52	1085.14	641.942	1019.19	-0.667236	0.00284262	0.0341115	MXAN_RS11795	NC_008095.1	2845073	2845489	+	417	protein_coding	hypothetical protein && -	-
MXAN_RS31580	2011.32	1461.18	1687.84	960.074	1132.48	1361.65	1720.11	1151.4	0.578872	0.00288828	0.0345799	MXAN_RS31580	NC_008095.1	8037599	8038789	-	1191	protein_coding	methionine adenosyltransferase && PF00438:S-adenosylmethionine synthetase, N-terminal domain|PF02772:S-adenosylmethionine synthetase, central domain|PF02773:S-adenosylmethionine synthetase, C-terminal domain	-
MXAN_RS37980	374.881	186.067	274.572	447.85	996.235	6088.94	278.507	2511.01	-3.17262	0.00300461	0.0358904	MXAN_RS37980	NC_008095.1	126578	126748	-	171	protein_coding	hypothetical protein && -	-
MXAN_RS00780	430.298	331.09	340.883	439.574	601.665	732.612	367.424	591.283	-0.686882	0.00303764	0.0361973	MXAN_RS00780	NC_008095.1	193489	194274	+	786	protein_coding	alpha/beta hydrolase && PF12697:Alpha/beta hydrolase family	-
MXAN_RS06355	96.7085	91.2095	101.54	124.147	150.416	349.677	96.4859	208.08	-1.1097	0.00304418	0.0361973	MXAN_RS06355	NC_008095.1	1538230	1538868	+	639	protein_coding	hypothetical protein && -	-
Novel00030	221.669	162.353	193.754	106.675	129.707	50.3611	192.592	95.5809	1.01259	0.00310323	0.0368156	-	NC_008095.1	642539	642767	-	229	-	PF00005:ABC transporter	-
MXAN_RS06365	179.291	176.946	201.007	141.62	85.0178	73.1661	185.748	99.9347	0.89174	0.00312213	0.0369558	MXAN_RS06365	NC_008095.1	1539305	1541320	+	2016	protein_coding	TonB-dependent receptor && PF00593:TonB dependent receptor|PF07715:TonB-dependent Receptor Plug Domain	TonB_dep_Rec
MXAN_RS06625	97.7951	77.5281	80.8173	127.826	139.516	197.644	85.3801	154.995	-0.862347	0.00314829	0.0371812	MXAN_RS06625	NC_008095.1	1609256	1609810	-	555	protein_coding	hypothetical protein && -	-
MXAN_RS16405	2979.49	2326.75	2818.24	1845.66	2065.5	1970.73	2708.16	1960.63	0.465899	0.00317102	0.0373651	carB	NC_008095.1	3937305	3940556	+	3252	protein_coding	carbamoyl-phosphate synthase large subunit && PF02142:MGS-like domain|PF02786:Carbamoyl-phosphate synthase L chain, ATP binding domain|PF02787:Carbamoyl-phosphate synthetase large chain, oligomerisation domain	CPSase_L_D2
MXAN_RS04920	358.582	286.398	365.75	197.716	226.714	232.801	336.91	219.077	0.620445	0.00319745	0.0375916	MXAN_RS04920	NC_008095.1	1194770	1196116	-	1347	protein_coding	methyltransferase domain-containing protein && PF00535:Glycosyl transferase family 2|PF13489:Methyltransferase domain	Glycos_transf_2
Novel00262	193.417	173.298	261.102	148.977	110.087	77.9172	209.272	112.327	0.896245	0.00321616	0.0377266	-	NC_008095.1	5512512	5512786	+	275	-	PF00113:Enolase, C-terminal TIM barrel domain	-
Novel00386	262.96	211.606	297.366	169.208	156.956	155.834	257.311	160.666	0.677902	0.00325307	0.0379013	-	NC_008095.1	7335920	7336348	-	429	-	-	-
MXAN_RS00860	391.18	317.409	296.33	403.709	596.215	583.429	334.973	527.784	-0.655839	0.00325554	0.0379013	MXAN_RS00860	NC_008095.1	209306	210898	+	1593	protein_coding	methyl-accepting chemotaxis protein && PF00015:Methyl-accepting chemotaxis protein (MCP) signalling domain|PF00672:HAMP domain	HAMP
MXAN_RS25835	555.259	378.519	437.242	569.239	748.811	824.782	457.007	714.277	-0.644981	0.00325846	0.0379013	MXAN_RS25835	NC_008095.1	6629638	6630036	-	399	protein_coding	hypothetical protein && -	-
Novel00246	156.472	134.078	148.165	79.0865	97.0075	78.8674	146.238	84.9872	0.78436	0.0032601	0.0379013	-	NC_008095.1	4977231	4977378	-	148	-	-	-
MXAN_RS11825	398.787	293.695	350.208	429.458	616.924	574.877	347.563	540.42	-0.637186	0.00326987	0.0379305	MXAN_RS11825	NC_008095.1	2851327	2852235	+	909	protein_coding	flagellar hook-length control protein FliK && PF02120:Flagellar hook-length control protein FliK	-
MXAN_RS17340	151.039	120.397	119.154	62.5335	69.7582	83.6184	130.196	71.9701	0.854095	0.00328432	0.0379995	MXAN_RS17340	NC_008095.1	4170757	4171245	+	489	protein_coding	VOC family protein && PF13669:Glyoxalase/Bleomycin resistance protein/Dioxygenase superfamily	-
MXAN_RS07065	226.015	167.825	165.779	240.938	293.203	455.15	186.54	329.764	-0.82317	0.00329038	0.0379995	MXAN_RS07065	NC_008095.1	1715854	1716285	+	432	protein_coding	DUF2752 domain-containing protein && PF10825:Protein of unknown function (DUF2752)	-
MXAN_RS35320	18.4724	52.9015	39.3725	117.71	111.177	54.1619	36.9155	94.3498	-1.34678	0.00331375	0.0381163	MXAN_RS35320	NC_008095.1	8915555	8916607	+	1053	protein_coding	fatty acid desaturase family protein && PF00487:Fatty acid desaturase	-
MXAN_RS18395	3367.41	2458.1	2863.83	1974.4	2206.1	2008.74	2896.45	2063.08	0.489384	0.0033151	0.0381163	MXAN_RS18395	NC_008095.1	4555839	4557020	-	1182	protein_coding	acetyl-CoA C-acetyltransferase && PF02803:Thiolase, C-terminal domain|PF00108:Thiolase, N-terminal domain	Thiolase_N
Novel00235	1169.19	872.875	1177.03	738.448	800.04	450.399	1073.03	662.962	0.694838	0.00337414	0.0387099	-	NC_008095.1	4555803	4556989	+	1187	-	PF02803:Thiolase, C-terminal domain|PF00108:Thiolase, N-terminal domain	-
MXAN_RS19845	855.164	576.444	849.617	320.944	501.387	555.873	760.408	459.401	0.72701	0.00339802	0.0388983	MXAN_RS19845	NC_008095.1	5026443	5027948	-	1506	protein_coding	DEAD/DEAH box helicase && PF00271:Helicase conserved C-terminal domain|PF00270:DEAD/DEAH box helicase	DEAD
MXAN_RS22245	116.267	89.3853	93.2507	54.257	52.3187	51.3113	99.6345	52.629	0.919034	0.00341004	0.0389506	MXAN_RS22245	NC_008095.1	5722569	5723420	-	852	protein_coding	hypothetical protein && PF05430:S-adenosyl-L-methionine-dependent methyltransferase	-
MXAN_RS03365	95.6219	155.968	122.262	221.626	233.254	186.241	124.617	213.707	-0.774429	0.00347425	0.0395206	MXAN_RS03365	NC_008095.1	792635	795082	-	2448	protein_coding	ABC transporter permease && PF02687:FtsX-like permease family|PF12704:MacB-like periplasmic core domain	-
MXAN_RS08640	202.11	176.034	149.201	222.546	328.082	318.32	175.782	289.649	-0.719967	0.00347831	0.0395206	MXAN_RS08640	NC_008095.1	2107749	2108486	-	738	protein_coding	MBL fold metallo-hydrolase && -	-
Novel00013	281.433	272.716	308.763	372.442	481.768	428.545	287.637	427.585	-0.57138	0.00349283	0.0395206	-	NC_008095.1	345461	346014	-	554	-	PF00578:AhpC/TSA family	-
MXAN_RS27535	267.307	201.573	202.043	111.273	155.866	134.93	223.641	134.023	0.739742	0.0034943	0.0395206	MXAN_RS27535	NC_008095.1	7044529	7045413	-	885	protein_coding	class I SAM-dependent methyltransferase && PF08241:Methyltransferase domain	Methyltransf_11
Novel00090	832.345	686.807	855.834	514.062	572.236	583.429	791.662	556.576	0.508015	0.0034978	0.0395206	-	NC_008095.1	2397830	2398575	-	746	-	PF04296:Protein of unknown function (DUF448)|PF14520:Helix-hairpin-helix domain	-
MXAN_RS11905	267.307	175.122	163.707	222.546	382.58	579.628	202.045	394.918	-0.967705	0.00353198	0.0398206	MXAN_RS11905	NC_008095.1	2863028	2863492	+	465	protein_coding	tetratricopeptide repeat protein && PF13414:TPR repeat	-
MXAN_RS22135	286.866	239.881	223.802	367.844	371.681	377.233	250.183	372.253	-0.574129	0.003568	0.04014	MXAN_RS22135	NC_008095.1	5695702	5696817	+	1116	protein_coding	site-2 protease family protein && PF02163:Peptidase family M50	Peptidase_M50
Novel00325	140.173	112.188	158.526	89.2023	75.2081	43.7096	136.962	69.3733	0.98048	0.00359102	0.0403121	-	NC_008095.1	6634609	6634852	-	244	-	PF16363:GDP-mannose 4,6 dehydratase	-
MXAN_RS36235	1098.56	780.753	874.484	494.751	719.382	592.931	917.934	602.354	0.608119	0.00360043	0.040331	yidC	NC_008095.1	9132185	9133996	-	1812	protein_coding	membrane protein insertase YidC && PF14849:YidC periplasmic domain|PF02096:60Kd inner membrane protein	-
MXAN_RS25935	11073.7	7844.93	9779.93	6842.82	7254.86	6351.2	9566.17	6816.29	0.48891	0.00362226	0.0404886	rpsB	NC_008095.1	6652214	6653188	-	975	protein_coding	30S ribosomal protein S2 && PF00318:Ribosomal protein S2	-
MXAN_RS22335	174.945	137.726	121.226	227.144	224.534	248.955	144.632	233.544	-0.692832	0.00365333	0.0407487	MXAN_RS22335	NC_008095.1	5775025	5775999	+	975	protein_coding	hypothetical protein && -	-
MXAN_RS36105	204.283	198.837	219.657	302.552	334.622	292.665	207.592	309.946	-0.57796	0.00375353	0.041777	egtD	NC_008095.1	9099934	9100959	+	1026	protein_coding	L-histidine N(alpha)-methyltransferase && PF10017:Histidine-specific methyltransferase, SAM-dependent	-
MXAN_RS12875	3071.85	2312.16	2872.12	1844.74	2145.07	1923.22	2752.04	1971.01	0.481517	0.00377184	0.0418662	MXAN_RS12875	NC_008095.1	3105751	3108135	-	2385	protein_coding	bifunctional metallophosphatase/5'-nucleotidase && PF00149:Calcineurin-like phosphoesterase|PF02872:5'-nucleotidase, C-terminal domain	Metallophos
Novel00278	651.967	549.081	804.028	470.841	474.138	380.084	668.359	441.688	0.597385	0.00377758	0.0418662	-	NC_008095.1	5968646	5969585	+	940	-	PF02801:Beta-ketoacyl synthase, C-terminal domain|PF00109:Beta-ketoacyl synthase, N-terminal domain	-
Novel00027	227.102	174.21	246.596	130.585	150.416	87.4193	215.969	122.807	0.815307	0.00383937	0.0424609	-	NC_008095.1	587210	587446	-	237	-	-	-
sRNA00185	130.393	102.155	107.756	58.8551	73.0282	28.5063	113.435	53.4632	1.08837	0.00388578	0.0428832	-	NC_008095.1	6498592	6498656	-	65	-	-	-
MXAN_RS03280	124.96	84.8248	77.7089	151.736	165.676	189.092	95.8314	168.834	-0.819464	0.00392748	0.043252	MXAN_RS03280	NC_008095.1	774645	775025	-	381	protein_coding	hypothetical protein && -	-
MXAN_RS15975	4394.26	3122.1	3534.2	2062.69	2215.91	3077.73	3683.52	2452.11	0.58688	0.0039481	0.0433403	rpsG	NC_008095.1	3850399	3850869	+	471	protein_coding	30S ribosomal protein S7 && PF00177:Ribosomal protein S7p/S5e	-
MXAN_RS32000	325.984	300.991	291.149	178.405	220.174	209.996	306.041	202.858	0.594149	0.00395211	0.0433403	MXAN_RS32000	NC_008095.1	8138352	8139230	+	879	protein_coding	DUF58 domain-containing protein && PF01882:Protein of unknown function DUF58	-
MXAN_RS21045	89.1022	93.0337	91.1785	102.996	146.056	377.233	91.1048	208.762	-1.19661	0.00396635	0.0433542	MXAN_RS21045	NC_008095.1	5334518	5334793	+	276	protein_coding	helix-turn-helix transcriptional regulator && -	-
MXAN_RS01405	557.432	487.059	577.118	680.512	744.451	969.214	540.536	798.059	-0.562656	0.00396998	0.0433542	MXAN_RS01405	NC_008095.1	338479	340686	-	2208	protein_coding	4Fe-4S dicluster domain-containing protein && PF13183:4Fe-4S dicluster domain|PF02754:Cysteine-rich domain	-
MXAN_RS32570	217.322	170.562	165.779	240.018	276.853	441.847	184.554	319.573	-0.793262	0.00400202	0.0436119	hrcA	NC_008095.1	8270262	8271293	-	1032	protein_coding	heat-inducible transcription repressor HrcA && PF01628:HrcA protein C terminal domain	HrcA
MXAN_RS00270	103.228	72.9676	107.756	142.54	160.226	194.793	94.6507	165.853	-0.812075	0.00401029	0.0436119	MXAN_RS00270	NC_008095.1	58046	58831	+	786	protein_coding	immunity 49 family protein && -	-
MXAN_RS04085	2004.8	1412.83	1641.21	949.958	1105.23	1349.3	1686.28	1134.83	0.571092	0.00404623	0.0439112	MXAN_RS04085	NC_008095.1	969000	970004	+	1005	protein_coding	ketoacyl-ACP synthase III && PF08545:3-Oxoacyl-[acyl-carrier-protein (ACP)] synthase III|PF08541:3-Oxoacyl-[acyl-carrier-protein (ACP)] synthase III C terminal	-
sRNA00001	63.0235	61.1103	54.9143	76.3277	92.6477	265.108	59.6827	144.695	-1.27847	0.00408215	0.0442092	-	NC_008095.1	25633	25826	+	194	-	-	-
MXAN_RS15135	82.5825	66.5829	98.4313	171.967	161.316	114.975	82.5322	149.419	-0.858115	0.00412253	0.0445276	MXAN_RS15135	NC_008095.1	3658204	3659526	-	1323	protein_coding	monooxygenase && -	-
MXAN_RS25855	749.762	643.027	638.249	480.037	503.567	469.404	677.013	484.336	0.483042	0.00412861	0.0445276	MXAN_RS25855	NC_008095.1	6634459	6635385	+	927	protein_coding	GDP-mannose 4%2C6-dehydratase && PF16363:GDP-mannose 4,6 dehydratase	-
MXAN_RS00060	252.094	235.32	235.199	289.677	409.83	417.142	240.871	372.216	-0.627374	0.00414339	0.0445949	MXAN_RS00060	NC_008095.1	10660	12276	-	1617	protein_coding	CapA family protein && PF09587:Bacterial capsule synthesis protein PGA_cap	-
MXAN_RS26075	484.629	432.333	438.278	290.597	335.711	318.32	451.747	314.876	0.521046	0.00417904	0.0448859	hemE	NC_008095.1	6689029	6690075	-	1047	protein_coding	uroporphyrinogen decarboxylase && PF01208:Uroporphyrinogen decarboxylase (URO-D)	-
MXAN_RS10330	43.4645	34.6596	48.6976	94.7199	63.2184	102.623	42.2739	86.8536	-1.04401	0.00419071	0.0449189	MXAN_RS10330	NC_008095.1	2464872	2465057	+	186	protein_coding	hypothetical protein && -	-
MXAN_RS32030	202.11	182.419	195.826	150.816	92.6477	85.5189	193.452	109.661	0.816125	0.00426222	0.0455918	dbpA	NC_008095.1	8145488	8146873	-	1386	protein_coding	ATP-dependent RNA helicase DbpA && PF03880:DbpA RNA binding domain|PF00271:Helicase conserved C-terminal domain|PF00270:DEAD/DEAH box helicase	DEAD
MXAN_RS31180	184.724	135.902	149.201	148.057	294.293	562.524	156.609	334.958	-1.09753	0.00431402	0.0460515	clpP	NC_008095.1	7941190	7941801	-	612	protein_coding	ATP-dependent Clp endopeptidase proteolytic subunit ClpP && PF00574:Clp protease	-
MXAN_RS13365	196.677	179.683	202.043	114.951	138.426	104.523	192.801	119.3	0.694064	0.00432347	0.0460582	MXAN_RS13365	NC_008095.1	3213017	3213334	+	318	protein_coding	Rieske 2Fe-2S domain-containing protein && PF00355:Rieske [2Fe-2S] domain	-
MXAN_RS21460	72.803	80.2643	69.42	134.263	120.987	127.328	74.1624	127.526	-0.781394	0.00433714	0.0461097	MXAN_RS21460	NC_008095.1	5469595	5470398	-	804	protein_coding	GNAT family N-acetyltransferase && PF13673:Acetyltransferase (GNAT) domain	-
MXAN_RS26685	224.929	192.452	198.935	124.147	116.627	145.382	205.439	128.719	0.672651	0.00435289	0.0461831	MXAN_RS26685	NC_008095.1	6850112	6851557	-	1446	protein_coding	ABC transporter permease subunit && PF00528:Binding-protein-dependent transport system inner membrane component|PF00497:Bacterial extracellular solute-binding proteins, family 3	BPD_transp_1
MXAN_RS33460	237.968	270.892	274.572	187.601	175.486	129.228	261.144	164.105	0.671025	0.0043661	0.0462293	MXAN_RS33460	NC_008095.1	8463821	8465914	+	2094	protein_coding	TonB-dependent receptor && PF00593:TonB dependent receptor|PF07715:TonB-dependent Receptor Plug Domain	TonB_dep_Rec
MXAN_RS02580	1804.86	1300.65	1572.83	1928.42	2727.11	2192.13	1559.45	2282.56	-0.549692	0.00439699	0.0463916	MXAN_RS02580	NC_008095.1	606283	607458	+	1176	protein_coding	NAD-dependent epimerase/dehydratase family protein && -	-
MXAN_RS02525	3320.69	2409.75	2904.24	1785.88	2104.74	2213.04	2878.23	2034.55	0.500349	0.0043992	0.0463916	MXAN_RS02525	NC_008095.1	586377	588023	+	1647	protein_coding	carboxypeptidase regulatory-like domain-containing protein && PF13620:Carboxypeptidase regulatory-like domain	-
MXAN_RS35745	148.866	162.353	150.237	91.0415	97.0075	94.0707	153.819	94.0399	0.711083	0.00451323	0.0474981	MXAN_RS35745	NC_008095.1	9012064	9013158	-	1095	protein_coding	LysM peptidoglycan-binding domain-containing protein && PF01476:LysM domain|PF00182:Chitinase class I	LysM
MXAN_RS15115	156.472	74.7918	69.42	140.7	393.48	1622.96	100.228	719.046	-2.84323	0.00455018	0.0477907	MXAN_RS15115	NC_008095.1	3654935	3655150	-	216	protein_coding	MbtH family protein && -	-
MXAN_RS17900	308.598	234.408	239.343	319.105	405.47	547.321	260.783	423.965	-0.701947	0.00465157	0.0487575	MXAN_RS17900	NC_008095.1	4402545	4403504	+	960	protein_coding	hypothetical protein && -	-
MXAN_RS18435	860.597	662.181	784.342	522.339	561.336	553.972	769.04	545.882	0.494008	0.00473363	0.0495181	MXAN_RS18435	NC_008095.1	4566311	4567159	-	849	protein_coding	3-hydroxybutyryl-CoA dehydrogenase && PF00725:3-hydroxyacyl-CoA dehydrogenase, C-terminal domain|PF02737:3-hydroxyacyl-CoA dehydrogenase, NAD binding domain	3HCDH_N
MXAN_RS19280	2593.74	1782.23	1985.2	2321.1	3200.16	5153.94	2120.39	3558.4	-0.747045	0.00475418	0.0495421	MXAN_RS19280	NC_008095.1	4830522	4830983	+	462	protein_coding	universal stress protein && PF00582:Universal stress protein family	Usp
MXAN_RS00165	416.172	367.574	453.82	269.446	263.773	310.719	412.522	281.313	0.551242	0.00475659	0.0495421	MXAN_RS00165	NC_008095.1	38087	39049	-	963	protein_coding	NYN domain-containing protein && PF12872:OST-HTH/LOTUS domain|PF01936:NYN domain	DUF88
MXAN_RS23585	1193.1	940.37	1087.92	673.155	806.58	811.479	1073.8	763.738	0.491466	0.00477741	0.0495421	ffh	NC_008095.1	6072576	6074222	+	1647	protein_coding	signal recognition particle protein && PF02881:SRP54-type protein, helical bundle domain|PF02978:Signal peptide binding domain|PF00448:SRP54-type protein, GTPase domain	-
MXAN_RS13535	145.606	131.342	165.779	223.465	200.555	296.465	147.576	240.162	-0.704432	0.00478294	0.0495421	MXAN_RS13535	NC_008095.1	3250322	3251443	+	1122	protein_coding	hypothetical protein && -	-
MXAN_RS35310	107.575	91.2095	64.2394	171.048	120.987	187.191	87.6745	159.742	-0.867643	0.00478337	0.0495421	MXAN_RS35310	NC_008095.1	8913161	8913574	+	414	protein_coding	STAS/SEC14 domain-containing protein && -	-
